# Supplementary material for: Bacteroides thetaiotaomicron, a Model Gastrointestinal Tract Species, Prefers Heme as an Iron Source, Yields Protoporphyrin IX as a Product, and Acts as a Heme Reservoir
Source: Microbiol Spectr. 2023 Mar 2;11(2):e04815-22. doi: 10.1128/spectrum.04815-22 (PMC10100974; doi:10.1128/spectrum.04815-22)
Supplement: Supplemental file 2 — Data Set S1. Download spectrum.04815-22-s0002.xlsx, XLSX file, 0.3 MB [file spectrum.04815-22-s0002.xlsx]

## Sheet: Raw Data for Table S6
Species examined for the presence/absence of hmu operonic genes, genomic location of genes, and quality score for match of found genes to the search bait (1 = present, 0 = absent). Composite results per species are given in Table S6
Organism	Scaffold	Start	End	Score	HmuY	HmuR	HmuS	HmuT	HmuU	HmuV
Bacteroides thetaiotaomicron 2789STDY5608873	NZ_CYYB01000009.1	173965	182953	11.6062	1	1	1	1	1	1
Bacteroides thetaiotaomicron KPPR-3	NZ_FOAL01000011.1	71146	80134	11.6073	1	1	1	1	1	1
Bacteroides thetaiotaomicron D40t1_170626_C3	NZ_JADMVS010000021.1	81224	90212	11.6062	1	1	1	1	1	1
Bacteroides thetaiotaomicron BSD2780120875_150330_C9	NZ_JADNHU010000006.1	80511	89499	11.6054	1	1	1	1	1	1
Bacteroides thetaiotaomicron D46t1_190503_C2	NZ_JADNML010000015.1	143829	152817	11.6061	1	1	1	1	1	1
Bacteroides thetaiotaomicron ET42	NZ_JADYUY010000007.1	170812	179800	11.607	1	1	1	1	1	1
Bacteroides thetaiotaomicron VPI-J19-343	NZ_JAGKIC010000064.1	81202	90190	11.6062	1	1	1	1	1	1
Bacteroides thetaiotaomicron jmh78	NZ_JAGURB010000015.1	56029	65017	11.6073	1	1	1	1	1	1
Bacteroides thetaiotaomicron jmh58	NZ_JAGURI010000022.1	5516	14504	11.6062	1	1	1	1	1	1
Bacteroides thetaiotaomicron jmh47	NZ_JAGURK010000012.1	151685	160673	11.6062	1	1	1	1	1	1
Bacteroides thetaiotaomicron jmh71	NZ_JAGWER010000006.1	64009	72997	11.6062	1	1	1	1	1	1
Bacteroides thetaiotaomicron BJH_34	NZ_JAHYNO010000006.1	152433	161421	11.6073	1	1	1	1	1	1
Bacteroides thetaiotaomicron BJH_217	NZ_JAHYOA010000041.1	5441	14429	11.6061	1	1	1	1	1	1
Bacteroides thetaiotaomicron BJH_166	NZ_JAHYPX010000007.1	110079	119067	11.6054	1	1	1	1	1	1
Bacteroides thetaiotaomicron 19_BTHE	NZ_JVQR01000274.1	16593	25581	11.606	1	1	1	1	1	1
Bacteroides thetaiotaomicron 14-106904-2	NZ_MKXM02000031.1	51767	60755	11.6054	1	1	1	1	1	1
Bacteroides thetaiotaomicron AM15-10	NZ_QRKS01000009.1	153286	162274	11.6073	1	1	1	1	1	1
Bacteroides thetaiotaomicron AF37-12	NZ_QROV01000009.1	123578	132566	11.6053	1	1	1	1	1	1
Bacteroides thetaiotaomicron AF14-20	NZ_QRZK01000001.1	90465	99453	11.6073	1	1	1	1	1	1
Bacteroides thetaiotaomicron AM26-17LB	NZ_QSLC01000001.1	90459	99447	11.6073	1	1	1	1	1	1
Bacteroides thetaiotaomicron DC20	NZ_VEWO01000014.1	81178	90166	11.6062	1	1	1	1	1	1
Bacteroides thetaiotaomicron DC21	NZ_VEWP01000013.1	74105	83093	11.6062	1	1	1	1	1	1
Bacteroides thetaiotaomicron MCC175	NZ_WQQP01000011.1	116442	125430	11.6073	1	1	1	1	1	1
Bacteroides thetaiotaomicron	RJZZ01000036.1	2787	11775	11.6054	1	1	1	1	1	1
Bacteroides thetaiotaomicron	DPQN01000012.1	8992	17980	11.6059	1	1	1	1	1	1
Bacteroides thetaiotaomicron	NZ_CVOY01000005.1	78904	87892	11.6017	1	1	1	1	1	1
Bacteroides thetaiotaomicron	NZ_CABJDH010000018.1	40773	49761	11.6039	1	1	1	1	1	1
Bacteroides thetaiotaomicron	JAGZEW010000026.1	70804	79792	11.603	1	1	1	1	1	1
Bacteroides thetaiotaomicron AM51-2	QSEB01000005.1	5642	14629	8.4593	1	0	1	1	1	1
Bacteroides thetaiotaomicron AF45-16BH	QRNI01000034.1	16176	25163	8.4596	1	0	1	1	1	1
Bacteroides thetaiotaomicron BJH_88	NZ_JAHYLT010000012.1	86276	95264	11.6069	1	1	1	1	1	1
Bacteroides thetaiotaomicron CMU108	NZ_JACSWI010000005.1	81205	90193	11.606	1	1	1	1	1	1
Bacteroides thetaiotaomicron CMU13	NZ_JACSWJ010000002.1	381657	390645	11.606	1	1	1	1	1	1
Bacteroides thetaiotaomicron MSK.23.85	NZ_JAHOBB010000021.1	61549	70537	11.606	1	1	1	1	1	1
Bacteroides thetaiotaomicron MSK.23.49	NZ_JAHOBR010000004.1	81378	90366	11.606	1	1	1	1	1	1
Bacteroides thetaiotaomicron MSK.23.45	NZ_JAHOBT010000004.1	56031	65019	11.606	1	1	1	1	1	1
Bacteroides thetaiotaomicron MSK.23.42	NZ_JAHOBU010000002.1	56028	65016	11.606	1	1	1	1	1	1
Bacteroides thetaiotaomicron MSK.23.25	NZ_JAHOCD010000004.1	173894	182882	11.606	1	1	1	1	1	1
Bacteroides thetaiotaomicron DFI.3.61	NZ_JAHONU010000010.1	113102	122090	11.6059	1	1	1	1	1	1
Bacteroides thetaiotaomicron DFI.3.60B	NZ_JAHPXI010000007.1	174476	183464	11.6059	1	1	1	1	1	1
Bacteroides thetaiotaomicron DFI.3.60A	NZ_JAHPXJ010000007.1	81221	90209	11.6059	1	1	1	1	1	1
Bacteroides thetaiotaomicron AF24-19LB	NZ_QRUV01000008.1	81153	90141	11.606	1	1	1	1	1	1
Bacteroides thetaiotaomicron BJH_73	NZ_JAHYMF010000008.1	81099	90087	11.6022	1	1	1	1	1	1
Bacteroides thetaiotaomicron F9-2	NZ_AP022660.1	3352303	3361291	11.6021	1	1	1	1	1	1
Bacteroides thetaiotaomicron CL11T00C24	NZ_CP072224.1	1393465	1402453	11.6022	1	1	1	1	1	1
Bacteroides thetaiotaomicron CL06T03C18	NZ_CP072242.1	3058009	3066997	11.6041	1	1	1	1	1	1
Bacteroides thetaiotaomicron D31t1_170403_D6	NZ_JADMWQ010000011.1	120584	129572	11.6021	1	1	1	1	1	1
Bacteroides thetaiotaomicron D6t1_180914_A12	NZ_JADNIB010000047.1	13043	22031	11.6022	1	1	1	1	1	1
Bacteroides thetaiotaomicron D46t1_190503_E10	NZ_JADNMN010000046.1	2840	11828	11.6022	1	1	1	1	1	1
Bacteroides thetaiotaomicron D33t1_170424_D10	NZ_JADPBT010000692.1	402	7663	5.4931	1	1	1	0	0	0
Bacteroides thetaiotaomicron jmh66	NZ_JAGURE010000013.1	77654	86642	11.6022	1	1	1	1	1	1
Bacteroides thetaiotaomicron jmh63	NZ_JAGURF010000015.1	95656	104644	11.6026	1	1	1	1	1	1
Bacteroides thetaiotaomicron jmh51	NZ_JAGURJ010000007.1	81990	90978	11.6045	1	1	1	1	1	1
Bacteroides thetaiotaomicron MSK.16.9	NZ_JAHOJH010000012.1	79071	88059	11.6021	1	1	1	1	1	1
Bacteroides thetaiotaomicron MSK.16.65	NZ_JAHOKA010000012.1	79071	88059	11.6021	1	1	1	1	1	1
Bacteroides thetaiotaomicron MSK.16.62	NZ_JAHOKC010000013.1	79071	88059	11.6021	1	1	1	1	1	1
Bacteroides thetaiotaomicron MSK.16.60	NZ_JAHOKE010000013.1	79071	88059	11.6021	1	1	1	1	1	1
Bacteroides thetaiotaomicron MSK.16.57	NZ_JAHOKG010000013.1	79071	88059	11.6021	1	1	1	1	1	1
Bacteroides thetaiotaomicron MSK.16.5	NZ_JAHOKK010000014.1	79071	88059	11.6021	1	1	1	1	1	1
Bacteroides thetaiotaomicron MSK.16.43	NZ_JAHOKP010000013.1	119524	128512	11.6021	1	1	1	1	1	1
Bacteroides thetaiotaomicron MSK.16.35	NZ_JAHOKV010000013.1	79071	88059	11.6021	1	1	1	1	1	1
Bacteroides thetaiotaomicron DFI.2.69	NZ_JAHOOB010000012.1	126967	135955	11.6016	1	1	1	1	1	1
Bacteroides thetaiotaomicron DFI.2.13	NZ_JAHOON010000010.1	77660	86648	11.6016	1	1	1	1	1	1
Bacteroides thetaiotaomicron BJH_76	NZ_JAHYMC010000013.1	77496	86484	11.6021	1	1	1	1	1	1
Bacteroides thetaiotaomicron BJH_187	NZ_JAHYPD010000014.1	38106	47094	11.6023	1	1	1	1	1	1
Bacteroides thetaiotaomicron DFI.2.24	NZ_JAJCIM010000010.1	77584	86572	11.6016	1	1	1	1	1	1
Bacteroides thetaiotaomicron DFI.2.43	NZ_JAKNEN010000009.1	120420	129408	11.6016	1	1	1	1	1	1
Bacteroides thetaiotaomicron KLE1254	NZ_KQ968207.1	53153	62141	11.6042	1	1	1	1	1	1
Bacteroides thetaiotaomicron bq_0049	NZ_RCXW01000010.1	142360	151348	11.6015	1	1	1	1	1	1
Bacteroides thetaiotaomicron C34	NZ_SATO01000004.1	118736	127724	11.6017	1	1	1	1	1	1
Bacteroides thetaiotaomicron MD35	NZ_VDVC01000014.1	81174	90162	11.6043	1	1	1	1	1	1
Bacteroides thetaiotaomicron MD33	NZ_VDVD01000014.1	81174	90162	11.6043	1	1	1	1	1	1
Bacteroides thetaiotaomicron MCC174	NZ_WQQQ01000001.1	5515	14503	11.6019	1	1	1	1	1	1
Bacteroides thetaiotaomicron BIOML-A167	WCSD01000054.1	10689	19677	11.6015	1	1	1	1	1	1
Bacteroides thetaiotaomicron BIOML-A168	WCSE01000005.1	26013	35001	11.6015	1	1	1	1	1	1
Bacteroides thetaiotaomicron BIOML-A166	WCSC01000020.1	67493	76481	11.6015	1	1	1	1	1	1
Bacteroides thetaiotaomicron BIOML-A164	WCSA01000010.1	147224	156212	11.6015	1	1	1	1	1	1
Bacteroides thetaiotaomicron BIOML-A165	WCSB01000009.1	142360	151348	11.6015	1	1	1	1	1	1
Bacteroides thetaiotaomicron BIOML-A160	WCRW01000005.1	77689	86677	11.6022	1	1	1	1	1	1
Bacteroides thetaiotaomicron An878	NZ_JADYUC010000015.1	70861	79849	11.6042	1	1	1	1	1	1
Bacteroides thetaiotaomicron VPI-0633-1	NZ_JAGKIE010000047.1	70897	79885	11.6042	1	1	1	1	1	1
Bacteroides thetaiotaomicron jmh61	NZ_JAGWES010000027.1	16084	25072	11.6022	1	1	1	1	1	1
Bacteroides thetaiotaomicron BJH_17	NZ_JAHYPT010000007.1	73640	82628	11.6042	1	1	1	1	1	1
Bacteroides thetaiotaomicron BIOML-A159	WCRV01000003.1	588361	597349	11.6037	1	1	1	1	1	1
Bacteroides thetaiotaomicron BIOML-A157	WCRT01000005.1	80965	89953	11.6037	1	1	1	1	1	1
Bacteroides thetaiotaomicron BIOML-A158	WCRU01000005.1	259995	268983	11.6037	1	1	1	1	1	1
Bacteroides thetaiotaomicron BIOML-A156	WCRS01000002.1	587874	596862	11.6037	1	1	1	1	1	1
Bacteroides thetaiotaomicron BIOML-A155	WCRR01000003.1	587891	596879	11.6037	1	1	1	1	1	1
Bacteroides thetaiotaomicron MD28	NZ_VDVE01000001.1	5515	14503	11.6007	1	1	1	1	1	1
Bacteroides thetaiotaomicron MD11	NZ_VDVH01000004.1	5515	14503	11.6007	1	1	1	1	1	1
Bacteroides thetaiotaomicron 1001275B_160808_C9	NZ_JADMRY010000010.1	78294	87282	11.6012	1	1	1	1	1	1
Bacteroides thetaiotaomicron BJH_160	NZ_JAHYQA010000008.1	120356	129344	11.6019	1	1	1	1	1	1
Bacteroides thetaiotaomicron BJH_157	NZ_JAHYQD010000010.1	120356	129344	11.6019	1	1	1	1	1	1
Bacteroides thetaiotaomicron BJH_154	NZ_JAHYQG010000009.1	127876	136864	11.6019	1	1	1	1	1	1
Bacteroides thetaiotaomicron BJH_153	NZ_JAHYQH010000008.1	120356	129344	11.6019	1	1	1	1	1	1
Bacteroides thetaiotaomicron 2789STDY5834899	NZ_CZAP01000010.1	73488	82476	11.6011	1	1	1	1	1	1
Bacteroides thetaiotaomicron VPI-5482	NC_004663.1	607082	616071	8.2994	1	1	0	1	1	1
Bacteroides thetaiotaomicron VPI-5482	NZ_JAIHBC010000017.1	5516	14504	11.6033	1	1	1	1	1	1
Bacteroides thetaiotaomicron 7330	NZ_CP012937.1	2469614	2478602	11.6033	1	1	1	1	1	1
Bacteroides thetaiotaomicron DSM 2079	NZ_CP040530.1	4185179	4194167	11.6033	1	1	1	1	1	1
Bacteroides thetaiotaomicron FDAARGOS_935	NZ_CP065872.1	2943321	2952309	11.6037	1	1	1	1	1	1
Bacteroides thetaiotaomicron CL15T12C11	NZ_CP075193.1	5405900	5414888	11.6026	1	1	1	1	1	1
Bacteroides thetaiotaomicron CL15T12C11	NZ_RWHY01000024.1	69867	78855	11.6026	1	1	1	1	1	1
Bacteroides thetaiotaomicron CL15T119C52	NZ_CP075195.1	5413313	5422301	11.6026	1	1	1	1	1	1
Bacteroides thetaiotaomicron BFG-55	NZ_CP081898.1	5040602	5049590	11.6033	1	1	1	1	1	1
Bacteroides thetaiotaomicron VPI 5482	NZ_CP092641.1	4185790	4194778	11.6033	1	1	1	1	1	1
Bacteroides thetaiotaomicron NLAE-zl-C579	NZ_FNVL01000003.1	82499	91487	11.603	1	1	1	1	1	1
Bacteroides thetaiotaomicron FGSZY48K9	NZ_JABFIC010000010.1	85687	94675	11.6033	1	1	1	1	1	1
Bacteroides thetaiotaomicron 1001095H_141210_D10	NZ_JADMVD010000013.1	132646	141634	11.6028	1	1	1	1	1	1
Bacteroides thetaiotaomicron D52t1_170925_B7	NZ_JADMXB010000009.1	81081	90069	11.6037	1	1	1	1	1	1
Bacteroides thetaiotaomicron 1001099B_141217_D1	NZ_JADNCK010000012.1	5494	14482	11.6033	1	1	1	1	1	1
Bacteroides thetaiotaomicron J1101437_171009_B5	NZ_JADNFY010000045.1	5516	14504	11.6033	1	1	1	1	1	1
Bacteroides thetaiotaomicron 1001283B150225_161107_F10	NZ_JADNKL010000008.1	80507	89495	11.6025	1	1	1	1	1	1
Bacteroides thetaiotaomicron D54t1_190329_G4	NZ_JADNMV010000042.1	41547	50535	11.6031	1	1	1	1	1	1
Bacteroides thetaiotaomicron 1001270J_160509_G10	NZ_JADPBB010000076.1	7468	16456	11.6031	1	1	1	1	1	1
Bacteroides thetaiotaomicron 1001302B_160321_B7	NZ_JADPBE010000020.1	86514	95502	11.6033	1	1	1	1	1	1
Bacteroides thetaiotaomicron 1001217B_150727_H1	NZ_JADPFV010000018.1	5515	14503	11.6033	1	1	1	1	1	1
Bacteroides thetaiotaomicron FDAARGOS_912	NZ_JAEDZY010000003.1	62240	71228	11.6033	1	1	1	1	1	1
Bacteroides thetaiotaomicron FDAARGOS_1226	NZ_JAFEKI010000006.1	51250	60238	11.6033	1	1	1	1	1	1
Bacteroides thetaiotaomicron VPI-C11-15	NZ_JAGKIB010000074.1	98252	107240	11.6033	1	1	1	1	1	1
Bacteroides thetaiotaomicron VPI-0940-1	NZ_JAGKID010000075.1	80331	89319	11.6033	1	1	1	1	1	1
Bacteroides thetaiotaomicron jmh79	NZ_JAGURA010000074.1	2685	11673	11.6033	1	1	1	1	1	1
Bacteroides thetaiotaomicron jmh72	NZ_JAGURC010000036.1	16255	25243	11.6033	1	1	1	1	1	1
Bacteroides thetaiotaomicron jmh60	NZ_JAGURH010000017.1	40622	49610	11.6032	1	1	1	1	1	1
Bacteroides thetaiotaomicron jmh43	NZ_JAGURL010000009.1	16917	25905	11.6033	1	1	1	1	1	1
Bacteroides thetaiotaomicron jmh42	NZ_JAGURM010000010.1	119408	128396	11.6033	1	1	1	1	1	1
Bacteroides thetaiotaomicron jmh50	NZ_JAGWET010000062.1	20140	29128	11.6029	1	1	1	1	1	1
Bacteroides thetaiotaomicron jmh44	NZ_JAGWEU010000071.1	2648	11636	11.6025	1	1	1	1	1	1
Bacteroides thetaiotaomicron MSK.5.9	NZ_JAHOAQ010000016.1	5494	14482	11.6033	1	1	1	1	1	1
Bacteroides thetaiotaomicron MSK.5.5	NZ_JAHOAR010000016.1	5494	14482	11.6033	1	1	1	1	1	1
Bacteroides thetaiotaomicron MSK.5.14	NZ_JAHOAV010000016.1	5494	14482	11.6033	1	1	1	1	1	1
Bacteroides thetaiotaomicron MSK.18.2	NZ_JAHOIG010000013.1	5494	14482	11.6033	1	1	1	1	1	1
Bacteroides thetaiotaomicron MSK.15.48	NZ_JAHOLQ010000015.1	5494	14482	11.6033	1	1	1	1	1	1
Bacteroides thetaiotaomicron MSK.15.45	NZ_JAHOLR010000014.1	5494	14482	11.6033	1	1	1	1	1	1
Bacteroides thetaiotaomicron MSK.14.51	NZ_JAHOLZ010000014.1	5494	14482	11.6033	1	1	1	1	1	1
Bacteroides thetaiotaomicron DFI.4.151	NZ_JAHONL010000055.1	5515	14503	11.6033	1	1	1	1	1	1
Bacteroides thetaiotaomicron DFI.4.133	NZ_JAHONN010000038.1	5516	14504	11.6033	1	1	1	1	1	1
Bacteroides thetaiotaomicron DFI.4.108	NZ_JAHONP010000039.1	5516	14504	11.6033	1	1	1	1	1	1
Bacteroides thetaiotaomicron DFI.2.27	NZ_JAHOOK010000024.1	21555	30543	11.603	1	1	1	1	1	1
Bacteroides thetaiotaomicron DFI.1.54	NZ_JAHOOR010000025.1	82466	91454	11.603	1	1	1	1	1	1
Bacteroides thetaiotaomicron DFI.1.150	NZ_JAHOOX010000022.1	82457	91445	11.603	1	1	1	1	1	1
Bacteroides thetaiotaomicron BJH_98	NZ_JAHYLL010000010.1	121558	130546	11.6031	1	1	1	1	1	1
Bacteroides thetaiotaomicron BJH_94	NZ_JAHYLN010000015.1	5490	14478	11.6034	1	1	1	1	1	1
Bacteroides thetaiotaomicron BJH_68	NZ_JAHYMI010000006.1	119331	128319	11.6025	1	1	1	1	1	1
Bacteroides thetaiotaomicron BJH_195	NZ_JAHYOV010000015.1	132516	141504	11.6028	1	1	1	1	1	1
Bacteroides thetaiotaomicron BJH_19	NZ_JAHYPB010000008.1	55456	64444	11.6033	1	1	1	1	1	1
Bacteroides thetaiotaomicron BJH_181	NZ_JAHYPH010000016.1	132516	141504	11.6028	1	1	1	1	1	1
Bacteroides thetaiotaomicron BJH_162	NZ_JAHYPY010000014.1	132518	141506	11.6026	1	1	1	1	1	1
Bacteroides thetaiotaomicron BJH_126	NZ_JAHYRD010000012.1	5439	14427	11.6033	1	1	1	1	1	1
Bacteroides thetaiotaomicron BJH_123	NZ_JAHYRF010000013.1	5439	14427	11.6033	1	1	1	1	1	1
Bacteroides thetaiotaomicron Bt9236	NZ_JAIHBD010000015.1	5515	14503	11.6033	1	1	1	1	1	1
Bacteroides thetaiotaomicron Bt9257	NZ_JAIHBE010000016.1	120924	129912	11.6033	1	1	1	1	1	1
Bacteroides thetaiotaomicron Bt9295	NZ_JAIHBF010000014.1	5516	14504	11.6033	1	1	1	1	1	1
Bacteroides thetaiotaomicron DFI.3.6	NZ_JAJCIB010000017.1	5494	14482	11.6033	1	1	1	1	1	1
Bacteroides thetaiotaomicron DFI.1.233	NZ_JAJCIP010000029.1	21533	30521	11.603	1	1	1	1	1	1
Bacteroides thetaiotaomicron DFI.6.98	NZ_JAJCIT010000006.1	5563	14551	11.6028	1	1	1	1	1	1
Bacteroides thetaiotaomicron DFI.6.40	NZ_JAJCKD010000013.1	5496	14484	11.6028	1	1	1	1	1	1
Bacteroides thetaiotaomicron DFI.1.239	NZ_JAJCPB010000022.1	82444	91432	11.603	1	1	1	1	1	1
Bacteroides thetaiotaomicron DFI.1.238	NZ_JAJCPC010000022.1	21530	30518	11.603	1	1	1	1	1	1
Bacteroides thetaiotaomicron DFI.1.236	NZ_JAJCPD010000021.1	82444	91432	11.603	1	1	1	1	1	1
Bacteroides thetaiotaomicron DFI.1.229	NZ_JAJCPF010000023.1	82435	91423	11.603	1	1	1	1	1	1
Bacteroides thetaiotaomicron DFI.1.228	NZ_JAJCPG010000027.1	56279	65267	11.603	1	1	1	1	1	1
Bacteroides thetaiotaomicron DFI.1.47	NZ_JAJCPU010000022.1	21535	30523	11.603	1	1	1	1	1	1
Bacteroides thetaiotaomicron DFI.1.170	NZ_JAJCQE010000022.1	82444	91432	11.603	1	1	1	1	1	1
Bacteroides thetaiotaomicron DFI.1.169	NZ_JAJCQF010000023.1	82444	91432	11.603	1	1	1	1	1	1
Bacteroides thetaiotaomicron DFI.1.128	NZ_JAJCQT010000020.1	82444	91432	11.603	1	1	1	1	1	1
Bacteroides thetaiotaomicron DFI.1.148	NZ_JAKNDM010000023.1	21535	30523	11.603	1	1	1	1	1	1
Bacteroides thetaiotaomicron DFI.1.152	NZ_JAKNDO010000019.1	21533	30521	11.603	1	1	1	1	1	1
Bacteroides thetaiotaomicron DFI.1.79	NZ_JAKNEI010000023.1	82435	91423	11.603	1	1	1	1	1	1
Bacteroides thetaiotaomicron DFI.3.56	NZ_JAKNEU010000013.1	5516	14504	11.6033	1	1	1	1	1	1
Bacteroides thetaiotaomicron 1_1_6	NZ_JH636031.1	80518	89506	11.6025	1	1	1	1	1	1
Bacteroides thetaiotaomicron AM09-21	NZ_QRMM01000014.1	40598	49586	11.6033	1	1	1	1	1	1
Bacteroides thetaiotaomicron AF28-2	NZ_QRTE01000018.1	40773	49761	11.6039	1	1	1	1	1	1
Bacteroides thetaiotaomicron AF03-26	NZ_QSBR01000002.1	5494	14482	11.6033	1	1	1	1	1	1
Bacteroides thetaiotaomicron AM30-26	NZ_QSJP01000007.1	40773	49761	11.6039	1	1	1	1	1	1
Bacteroides thetaiotaomicron ATCC 29741	NZ_SATP01000026.1	17527	26515	11.6037	1	1	1	1	1	1
Bacteroides thetaiotaomicron NCTC13706	NZ_UAQK01000006.1	2925571	2934559	11.6037	1	1	1	1	1	1
Bacteroides thetaiotaomicron MD51	NZ_VDVA01000005.1	213636	222624	11.603	1	1	1	1	1	1
Bacteroides thetaiotaomicron MD40	NZ_VDVB01000005.1	26061	35049	11.603	1	1	1	1	1	1
Bacteroides thetaiotaomicron MD17	NZ_VDVF01000004.1	26061	35049	11.603	1	1	1	1	1	1
Bacteroides thetaiotaomicron MD13	NZ_VDVG01000005.1	26061	35049	11.603	1	1	1	1	1	1
Bacteroides thetaiotaomicron MD8	NZ_VDVI01000061.1	13104	22092	11.603	1	1	1	1	1	1
Bacteroides thetaiotaomicron SG-1401	NZ_VTYW01000007.1	5506	14494	11.6028	1	1	1	1	1	1
Bacteroides thetaiotaomicron AD135X1B	NZ_WCID01000008.1	120731	129719	11.6033	1	1	1	1	1	1
Bacteroides thetaiotaomicron BIOML-A194	WCTE01000022.1	80298	89286	11.6031	1	1	1	1	1	1
Bacteroides thetaiotaomicron BIOML-A195	WCTF01000004.1	80298	89286	11.6031	1	1	1	1	1	1
Bacteroides thetaiotaomicron BIOML-A189	WCSZ01000011.1	80298	89286	11.6031	1	1	1	1	1	1
Bacteroides thetaiotaomicron BIOML-A191	WCTB01000010.1	80298	89286	11.6031	1	1	1	1	1	1
Bacteroides thetaiotaomicron BIOML-A190	WCTA01000012.1	80298	89286	11.6031	1	1	1	1	1	1
Bacteroides thetaiotaomicron BIOML-A192	WCTC01000006.1	80298	89286	11.6031	1	1	1	1	1	1
Bacteroides thetaiotaomicron BIOML-A193	WCTD01000003.1	80276	89264	11.6031	1	1	1	1	1	1
Bacteroides thetaiotaomicron BIOML-A188	WCSY01000009.1	182728	191716	11.6031	1	1	1	1	1	1
Bacteroides thetaiotaomicron BIOML-A187	WCSX01000216.1	4562	6237	5.1092	0	0	0	1	1	1
Bacteroides thetaiotaomicron BIOML-A186	WCSW01000012.1	80298	89286	11.6031	1	1	1	1	1	1
Bacteroides thetaiotaomicron BIOML-A185	WCSV01000009.1	80298	89286	11.6031	1	1	1	1	1	1
Bacteroides thetaiotaomicron BIOML-A184	WCSU01000011.1	80298	89286	11.6031	1	1	1	1	1	1
Bacteroides thetaiotaomicron BIOML-A181	WCSR01000011.1	80298	89286	11.6031	1	1	1	1	1	1
Bacteroides thetaiotaomicron BIOML-A179	WCSP01000011.1	80298	89286	11.6031	1	1	1	1	1	1
Bacteroides thetaiotaomicron BIOML-A182	WCSS01000010.1	80298	89286	11.6031	1	1	1	1	1	1
Bacteroides thetaiotaomicron BIOML-A183	WCST01000010.1	80298	89286	11.6031	1	1	1	1	1	1
Bacteroides thetaiotaomicron BIOML-A180	WCSQ01000010.1	80298	89286	11.6031	1	1	1	1	1	1
Bacteroides thetaiotaomicron BIOML-A178	WCSO01000010.1	80298	89286	11.6031	1	1	1	1	1	1
Bacteroides thetaiotaomicron BIOML-A175	WCSL01000012.1	80298	89286	11.6031	1	1	1	1	1	1
Bacteroides thetaiotaomicron BIOML-A176	WCSM01000007.1	80298	89286	11.6031	1	1	1	1	1	1
Bacteroides thetaiotaomicron BIOML-A174	WCSK01000006.1	254913	263901	11.6031	1	1	1	1	1	1
Bacteroides thetaiotaomicron BIOML-A172	WCSI01000009.1	80298	89286	11.6031	1	1	1	1	1	1
Bacteroides thetaiotaomicron BIOML-A171	WCSH01000010.1	80298	89286	11.6031	1	1	1	1	1	1
Bacteroides thetaiotaomicron BIOML-A173	WCSJ01000010.1	80298	89286	11.6031	1	1	1	1	1	1
Bacteroides thetaiotaomicron BIOML-A170	WCSG01000009.1	80298	89286	11.6031	1	1	1	1	1	1
Bacteroides thetaiotaomicron BIOML-A169	WCSF01000009.1	80298	89286	11.603	1	1	1	1	1	1
Bacteroides thetaiotaomicron BIOML-A162	WCRY01000017.1	121006	129994	11.6033	1	1	1	1	1	1
Bacteroides thetaiotaomicron BIOML-A154	WCRQ01000033.1	43382	52370	11.6023	1	1	1	1	1	1
Bacteroides thetaiotaomicron BIOML-A149	WCRL01000038.1	43382	52370	11.6023	1	1	1	1	1	1
Bacteroides thetaiotaomicron BIOML-A150	WCRM01000034.1	43382	52370	11.6023	1	1	1	1	1	1
Bacteroides thetaiotaomicron BIOML-A161	WCRX01000280.1	5516	7191	5.1094	0	0	0	1	1	1
Bacteroides thetaiotaomicron BIOML-A153	WCRP01000030.1	43382	52370	11.6023	1	1	1	1	1	1
Bacteroides thetaiotaomicron BIOML-A152	WCRO01000035.1	43382	52370	11.6023	1	1	1	1	1	1
Bacteroides thetaiotaomicron BIOML-A147	WCRJ01000041.1	20372	29360	11.6023	1	1	1	1	1	1
Bacteroides thetaiotaomicron BIOML-A151	WCRN01000035.1	43382	52370	11.6023	1	1	1	1	1	1
Bacteroides thetaiotaomicron BIOML-A148	WCRK01000035.1	43382	52370	11.6023	1	1	1	1	1	1
Bacteroides thetaiotaomicron BIOML-A145	WCRH01000034.1	43382	52370	11.6023	1	1	1	1	1	1
Bacteroides thetaiotaomicron BIOML-A144	WCRG01000034.1	43382	52370	11.6023	1	1	1	1	1	1
Bacteroides thetaiotaomicron BIOML-A146	WCRI01000035.1	43382	52370	11.6023	1	1	1	1	1	1
Bacteroides thetaiotaomicron BIOML-A142	WCRE01000032.1	43382	52370	11.6023	1	1	1	1	1	1
Bacteroides thetaiotaomicron BIOML-A141	WCRD01000032.1	43382	52370	11.6023	1	1	1	1	1	1
Bacteroides thetaiotaomicron BIOML-A143	WCRF01000041.1	32449	41437	11.6023	1	1	1	1	1	1
Bacteroides thetaiotaomicron BIOML-A140	WCRC01000036.1	43382	52370	11.6023	1	1	1	1	1	1
Bacteroides thetaiotaomicron BIOML-A138	WCRA01000032.1	43382	52370	11.6023	1	1	1	1	1	1
Bacteroides thetaiotaomicron BIOML-A139	WCRB01000060.1	5516	7191	5.1092	0	0	0	1	1	1
Bacteroides thetaiotaomicron BIOML-A135	WCQX01000034.1	43382	52370	11.6023	1	1	1	1	1	1
Bacteroides thetaiotaomicron BIOML-A134	WCQW01000035.1	43382	52370	11.6023	1	1	1	1	1	1
Bacteroides thetaiotaomicron BIOML-A137	WCQZ01000035.1	43382	52370	11.6023	1	1	1	1	1	1
Bacteroides thetaiotaomicron BIOML-A136	WCQY01000032.1	43382	52370	11.6023	1	1	1	1	1	1
Bacteroides thetaiotaomicron BIOML-A133	WCQV01000032.1	43382	52370	11.6023	1	1	1	1	1	1
Bacteroides thetaiotaomicron BIOML-A132	WCQU01000036.1	43382	52370	11.6023	1	1	1	1	1	1
Bacteroides thetaiotaomicron BIOML-A131	WCQT01000038.1	43382	52370	11.6023	1	1	1	1	1	1
Bacteroides thetaiotaomicron BIOML-A129	WCQR01000034.1	43382	52370	11.6023	1	1	1	1	1	1
Bacteroides thetaiotaomicron BIOML-A130	WCQS01000033.1	43382	52370	11.6023	1	1	1	1	1	1
Bacteroides thetaiotaomicron BIOML-A126	WCQO01000038.1	43382	52370	11.6023	1	1	1	1	1	1
Bacteroides thetaiotaomicron BIOML-A128	WCQQ01000039.1	43382	52370	11.6023	1	1	1	1	1	1
Bacteroides thetaiotaomicron BIOML-A124	WCQM01000032.1	43382	52370	11.6023	1	1	1	1	1	1
Bacteroides thetaiotaomicron BIOML-A127	WCQP01000035.1	43382	52370	11.6023	1	1	1	1	1	1
Bacteroides thetaiotaomicron BIOML-A125	WCQN01000036.1	43382	52370	11.6023	1	1	1	1	1	1
Bacteroides thetaiotaomicron BIOML-A123	WCQL01000036.1	43382	52370	11.6023	1	1	1	1	1	1
Bacteroides thetaiotaomicron BIOML-A121	WCQJ01000035.1	43382	52370	11.6023	1	1	1	1	1	1
Bacteroides thetaiotaomicron BIOML-A118	WCQG01000036.1	43382	52370	11.6023	1	1	1	1	1	1
Bacteroides thetaiotaomicron BIOML-A119	WCQH01000034.1	43382	52370	11.6023	1	1	1	1	1	1
Bacteroides thetaiotaomicron BIOML-A122	WCQK01000036.1	43382	52370	11.6023	1	1	1	1	1	1
Bacteroides thetaiotaomicron BIOML-A120	WCQI01000034.1	43382	52370	11.6023	1	1	1	1	1	1
Bacteroides thetaiotaomicron BIOML-A114	WCQC01000031.1	43382	52370	11.6023	1	1	1	1	1	1
Bacteroides thetaiotaomicron BIOML-A115	WCQD01000032.1	43382	52370	11.6023	1	1	1	1	1	1
Bacteroides thetaiotaomicron BIOML-A117	WCQF01000035.1	43382	52370	11.6023	1	1	1	1	1	1
Bacteroides thetaiotaomicron BIOML-A116	WCQE01000034.1	43382	52370	11.6023	1	1	1	1	1	1
Bacteroides thetaiotaomicron BIOML-A112	WCQA01000029.1	43382	52370	11.6023	1	1	1	1	1	1
Bacteroides thetaiotaomicron BIOML-A111	WCPZ01000035.1	43382	52370	11.6023	1	1	1	1	1	1
Bacteroides thetaiotaomicron BIOML-A113	WCQB01000033.1	45000	53988	11.6023	1	1	1	1	1	1
Bacteroides thetaiotaomicron BIOML-A108	WCPW01000031.1	43382	52370	11.6023	1	1	1	1	1	1
Bacteroides thetaiotaomicron BIOML-A110	WCPY01000038.1	43382	52370	11.6023	1	1	1	1	1	1
Bacteroides thetaiotaomicron BIOML-A109	WCPX01000035.1	43382	52370	11.6023	1	1	1	1	1	1
Bacteroides thetaiotaomicron BIOML-A104	WCPS01000035.1	43382	52370	11.6023	1	1	1	1	1	1
Bacteroides thetaiotaomicron BIOML-A107	WCPV01000031.1	43382	52370	11.6023	1	1	1	1	1	1
Bacteroides thetaiotaomicron BIOML-A106	WCPU01000034.1	43382	52370	11.6023	1	1	1	1	1	1
Bacteroides thetaiotaomicron BIOML-A105	WCPT01000035.1	43382	52370	11.6023	1	1	1	1	1	1
Bacteroides thetaiotaomicron BIOML-A101	WCPP01000039.1	43382	52370	11.6023	1	1	1	1	1	1
Bacteroides thetaiotaomicron BIOML-A100	WCPO01000037.1	43382	52370	11.6023	1	1	1	1	1	1
Bacteroides thetaiotaomicron BIOML-A103	WCPR01000034.1	43382	52370	11.6023	1	1	1	1	1	1
Bacteroides thetaiotaomicron BIOML-A102	WCPQ01000041.1	43382	52370	11.6023	1	1	1	1	1	1
Bacteroides thetaiotaomicron BIOML-A98	WCPM01000038.1	43382	52370	11.6023	1	1	1	1	1	1
Bacteroides thetaiotaomicron BIOML-A96	WCPL01000033.1	43419	52407	11.6023	1	1	1	1	1	1
Bacteroides thetaiotaomicron BIOML-A99	WCPN01000039.1	43382	52370	11.6023	1	1	1	1	1	1
Bacteroides thetaiotaomicron BIOML-A93	WCPI01000036.1	43382	52370	11.6023	1	1	1	1	1	1
Bacteroides thetaiotaomicron BIOML-A94	WCPJ01000038.1	43382	52370	11.6023	1	1	1	1	1	1
Bacteroides thetaiotaomicron BIOML-A91	WCPG01000035.1	43382	52370	11.6023	1	1	1	1	1	1
Bacteroides thetaiotaomicron BIOML-A92	WCPH01000035.1	43382	52370	11.6023	1	1	1	1	1	1
Bacteroides thetaiotaomicron BIOML-A88	WCPD01000033.1	43382	52370	11.6023	1	1	1	1	1	1
Bacteroides thetaiotaomicron BIOML-A90	WCPF01000061.1	43358	52346	11.6023	1	1	1	1	1	1
Bacteroides thetaiotaomicron BIOML-A89	WCPE01000037.1	43382	52370	11.6023	1	1	1	1	1	1
Bacteroides thetaiotaomicron BIOML-A86	WCPB01000033.1	43382	52370	11.6023	1	1	1	1	1	1
Bacteroides thetaiotaomicron BIOML-A87	WCPC01000035.1	43382	52370	11.6023	1	1	1	1	1	1
Bacteroides thetaiotaomicron BIOML-A84	WCOZ01000035.1	43382	52370	11.6023	1	1	1	1	1	1
Bacteroides thetaiotaomicron BIOML-A85	WCPA01000031.1	43382	52370	11.6023	1	1	1	1	1	1
Bacteroides thetaiotaomicron BIOML-A83	WCOY01000031.1	43382	52370	11.6023	1	1	1	1	1	1
Bacteroides thetaiotaomicron BIOML-A80	WCOV01000033.1	43382	52370	11.6023	1	1	1	1	1	1
Bacteroides thetaiotaomicron BIOML-A81	WCOW01000037.1	43372	52360	11.6022	1	1	1	1	1	1
Bacteroides thetaiotaomicron BIOML-A78	WCOT01000035.1	43382	52370	11.6023	1	1	1	1	1	1
Bacteroides thetaiotaomicron BIOML-A79	WCOU01000032.1	43382	52370	11.6023	1	1	1	1	1	1
Bacteroides thetaiotaomicron BIOML-A82	WCOX01000036.1	43382	52370	11.6023	1	1	1	1	1	1
Bacteroides thetaiotaomicron BIOML-A76	WCOR01000034.1	43382	52370	11.6023	1	1	1	1	1	1
Bacteroides thetaiotaomicron BIOML-A73	WCOO01000033.1	43382	52370	11.6022	1	1	1	1	1	1
Bacteroides thetaiotaomicron BIOML-A77	WCOS01000060.1	1154	10142	11.6023	1	1	1	1	1	1
Bacteroides thetaiotaomicron BIOML-A75	WCOQ01000032.1	43382	52370	11.6023	1	1	1	1	1	1
Bacteroides thetaiotaomicron BIOML-A74	WCOP01000033.1	43382	52370	11.6023	1	1	1	1	1	1
Bacteroides thetaiotaomicron BIOML-A70	WCOL01000033.1	43382	52370	11.6023	1	1	1	1	1	1
Bacteroides thetaiotaomicron BIOML-A72	WCON01000036.1	43382	52370	11.6023	1	1	1	1	1	1
Bacteroides thetaiotaomicron BIOML-A67	WCOI01000031.1	43382	52370	11.6023	1	1	1	1	1	1
Bacteroides thetaiotaomicron BIOML-A71	WCOM01000036.1	43382	52370	11.6023	1	1	1	1	1	1
Bacteroides thetaiotaomicron BIOML-A69	WCOK01000032.1	43382	52370	11.6023	1	1	1	1	1	1
Bacteroides thetaiotaomicron BIOML-A66	WCOH01000034.1	43382	52370	11.6023	1	1	1	1	1	1
Bacteroides thetaiotaomicron BIOML-A65	WCOG01000034.1	43382	52370	11.6023	1	1	1	1	1	1
Bacteroides thetaiotaomicron BIOML-A63	WCOE01000035.1	43382	52370	11.6023	1	1	1	1	1	1
Bacteroides thetaiotaomicron BIOML-A64	WCOF01000031.1	43382	52370	11.6023	1	1	1	1	1	1
Bacteroides thetaiotaomicron BIOML-A61	WCOC01000034.1	43382	52370	11.6023	1	1	1	1	1	1
Bacteroides thetaiotaomicron BIOML-A60	WCOB01000034.1	43382	52370	11.6023	1	1	1	1	1	1
Bacteroides thetaiotaomicron BIOML-A68	WCOJ01000033.1	43382	52370	11.6023	1	1	1	1	1	1
Bacteroides thetaiotaomicron BIOML-A58	WCNZ01000033.1	43382	52370	11.6023	1	1	1	1	1	1
Bacteroides thetaiotaomicron BIOML-A62	WCOD01000034.1	43382	52370	11.6023	1	1	1	1	1	1
Bacteroides thetaiotaomicron BIOML-A59	WCOA01000035.1	43382	52370	11.6023	1	1	1	1	1	1
Bacteroides thetaiotaomicron BIOML-A55	WCNW01000035.1	43382	52370	11.6023	1	1	1	1	1	1
Bacteroides thetaiotaomicron BIOML-A56	WCNX01000034.1	43382	52370	11.6023	1	1	1	1	1	1
Bacteroides thetaiotaomicron BIOML-A53	WCNU01000035.1	43382	52370	11.6023	1	1	1	1	1	1
Bacteroides thetaiotaomicron BIOML-A54	WCNV01000034.1	43382	52370	11.6023	1	1	1	1	1	1
Bacteroides thetaiotaomicron BIOML-A51	WCNS01000032.1	43382	52370	11.6023	1	1	1	1	1	1
Bacteroides thetaiotaomicron BIOML-A50	WCNR01000034.1	43382	52370	11.6023	1	1	1	1	1	1
Bacteroides thetaiotaomicron BIOML-A52	WCNT01000035.1	37708	46696	11.6023	1	1	1	1	1	1
Bacteroides thetaiotaomicron BIOML-A48	WCNP01000035.1	43382	52370	11.6023	1	1	1	1	1	1
Bacteroides thetaiotaomicron BIOML-A47	WCNO01000033.1	43382	52370	11.6023	1	1	1	1	1	1
Bacteroides thetaiotaomicron BIOML-A49	WCNQ01000034.1	43382	52370	11.6023	1	1	1	1	1	1
Bacteroides thetaiotaomicron BIOML-A45	WCNM01000034.1	43382	52370	11.6023	1	1	1	1	1	1
Bacteroides thetaiotaomicron BIOML-A46	WCNN01000034.1	43382	52370	11.6023	1	1	1	1	1	1
Bacteroides thetaiotaomicron BIOML-A44	WCNL01000031.1	43382	52370	11.6023	1	1	1	1	1	1
Bacteroides thetaiotaomicron BIOML-A43	WCNK01000033.1	43382	52370	11.6023	1	1	1	1	1	1
Bacteroides thetaiotaomicron BIOML-A42	WCNJ01000034.1	43382	52370	11.6023	1	1	1	1	1	1
Bacteroides thetaiotaomicron BIOML-A41	WCNI01000034.1	43382	52370	11.6023	1	1	1	1	1	1
Bacteroides thetaiotaomicron BIOML-A39	WCNG01000034.1	43382	52370	11.6023	1	1	1	1	1	1
Bacteroides thetaiotaomicron BIOML-A38	WCNF01000032.1	43382	52370	11.6023	1	1	1	1	1	1
Bacteroides thetaiotaomicron BIOML-A40	WCNH01000034.1	43382	52370	11.6023	1	1	1	1	1	1
Bacteroides thetaiotaomicron BIOML-A37	WCNE01000035.1	43382	52370	11.6023	1	1	1	1	1	1
Bacteroides thetaiotaomicron BIOML-A34	WCNB01000042.1	43382	52370	11.6023	1	1	1	1	1	1
Bacteroides thetaiotaomicron BIOML-A33	WCNA01000034.1	43382	52370	11.6023	1	1	1	1	1	1
Bacteroides thetaiotaomicron BIOML-A35	WCNC01000032.1	43382	52370	11.6023	1	1	1	1	1	1
Bacteroides thetaiotaomicron BIOML-A30	WCMX01000122.1	1697	10685	11.6023	1	1	1	1	1	1
Bacteroides thetaiotaomicron BIOML-A32	WCMZ01000034.1	43382	52370	11.6023	1	1	1	1	1	1
Bacteroides thetaiotaomicron BIOML-A36	WCND01000035.1	43382	52370	11.6023	1	1	1	1	1	1
Bacteroides thetaiotaomicron BIOML-A26	WCMU01000062.1	19037	28025	11.6023	1	1	1	1	1	1
Bacteroides thetaiotaomicron BIOML-A31	WCMY01000132.1	3490	12478	11.6023	1	1	1	1	1	1
Bacteroides thetaiotaomicron BIOML-A29	WCMW01000168.1	5516	11634	7.4116	0	0	1	1	1	1
Bacteroides thetaiotaomicron BIOML-A25	WCMT01000064.1	5516	14504	11.6023	1	1	1	1	1	1
Bacteroides thetaiotaomicron BIOML-A24	WCMS01000039.1	43382	52370	11.6023	1	1	1	1	1	1
Bacteroides thetaiotaomicron BIOML-A22	WCMQ01000038.1	43372	52360	11.6023	1	1	1	1	1	1
Bacteroides thetaiotaomicron BIOML-A23	WCMR01000040.1	43382	52370	11.6023	1	1	1	1	1	1
Bacteroides thetaiotaomicron BIOML-A19	WCMN01000032.1	43372	52360	11.6023	1	1	1	1	1	1
Bacteroides thetaiotaomicron BIOML-A20	WCMO01000033.1	43382	52370	11.6023	1	1	1	1	1	1
Bacteroides thetaiotaomicron BIOML-A16	WCMK01000038.1	43372	52360	11.6023	1	1	1	1	1	1
Bacteroides thetaiotaomicron BIOML-A18	WCMM01000038.1	43382	52370	11.6023	1	1	1	1	1	1
Bacteroides thetaiotaomicron BIOML-A14	WCMI01000125.1	1048	10036	11.6023	1	1	1	1	1	1
Bacteroides thetaiotaomicron BIOML-A17	WCML01000015.1	5516	14504	11.6023	1	1	1	1	1	1
Bacteroides thetaiotaomicron BIOML-A15	WCMJ01000035.1	43382	52370	11.6023	1	1	1	1	1	1
Bacteroides thetaiotaomicron BIOML-A12	WCMG01000039.1	43372	52360	11.6023	1	1	1	1	1	1
Bacteroides thetaiotaomicron BIOML-A13	WCMH01000034.1	43372	52360	11.6023	1	1	1	1	1	1
Bacteroides thetaiotaomicron BIOML-A10	WCME01000037.1	43372	52360	11.6023	1	1	1	1	1	1
Bacteroides thetaiotaomicron BIOML-A9	WCMD01000036.1	43382	52370	11.6023	1	1	1	1	1	1
Bacteroides thetaiotaomicron BIOML-A7	WCMB01000039.1	5516	14504	11.6023	1	1	1	1	1	1
Bacteroides thetaiotaomicron BIOML-A6	WCMA01000037.1	43382	52370	11.6023	1	1	1	1	1	1
Bacteroides thetaiotaomicron BIOML-A8	WCMC01000045.1	5516	14504	11.6023	1	1	1	1	1	1
Bacteroides thetaiotaomicron BIOML-A4	WCLY01000039.1	43382	52370	11.6023	1	1	1	1	1	1
Bacteroides thetaiotaomicron BIOML-A11	WCMF01000095.1	5516	14504	11.6023	1	1	1	1	1	1
Bacteroides thetaiotaomicron BIOML-A3	WCLX01000042.1	43372	52360	11.6023	1	1	1	1	1	1
Bacteroides thetaiotaomicron BIOML-A2	WCLW01000034.1	43372	52360	11.6023	1	1	1	1	1	1
Bacteroides thetaiotaomicron BIOML-A21	WCMP01000050.1	2699	11687	11.6021	1	1	1	1	1	1
Bacteroides thetaiotaomicron BIOML-A5	WCLZ01000033.1	43382	52370	11.6023	1	1	1	1	1	1
Bacteroides thetaiotaomicron BIOML-A1	WCLV01000040.1	43382	52370	11.6023	1	1	1	1	1	1
Bacteroides thetaiotaomicron OF03-10BH	QSCP01000034.1	45003	53989	6.1542	1	0	0	1	1	1
Bacteroides thetaiotaomicron dnLKV9	NZ_KE159459.1	791576	800564	11.6012	1	1	1	1	1	1
Bacteroides thetaiotaomicron 1001136B_160425_C5	NZ_JADMTW010000008.1	134548	143536	11.602	1	1	1	1	1	1
Bacteroides thetaiotaomicron CE91-St8	BQNN01000001.1	3755688	3764676	11.602	1	1	1	1	1	1
Bacteroides thetaiotaomicron CE91-St9	BQNY01000002.1	131458	140446	11.602	1	1	1	1	1	1
Bacteroides thetaiotaomicron NCTC10582	NZ_UAQJ01000013.1	1442	3117	5.1094	0	0	0	1	1	1
Bacteroides sp. AM23-12	NZ_QTLF01000004.1	316709	325697	11.607	1	1	1	1	1	1
Bacteroides sp. AR20	NZ_FOBY01000011.1	125578	134566	11.6017	1	1	1	1	1	1
Bacteroides sp. 1_1_14	GG774710.1	122205	131195	8.2999	1	1	0	1	1	1
Bacteroides sp. MSK.20.82	NZ_JAHQUN010000008.1	80097	89085	11.6033	1	1	1	1	1	1
Bacteroides sp. HMSC067B03	NZ_KV804450.1	150057	159051	11.5819	1	1	1	1	1	1
Bacteroides sp. HMSC068A09	NZ_KV806126.1	80480	89474	11.5819	1	1	1	1	1	1
Bacteroides sp.	SUXV01000031.1	71383	80353	11.547	1	1	1	1	1	1
Bacteroides sp.	JAGOWX010000099.1	1222	10144	11.4551	1	1	1	1	1	1
Bacteroides sp.	JAGZED010000003.1	61987	70909	11.4541	1	1	1	1	1	1
Bacteroides sp.	JAGZZH010000037.1	30005	38927	11.4545	1	1	1	1	1	1
Bacteroides sp.	JAGMZA010000024.1	1222	10144	11.4544	1	1	1	1	1	1
Bacteroides sp.	DMNX01000116.1	17200	26195	11.3909	1	1	1	1	1	1
Bacteroides sp.	DNEC01000047.1	288	9667	8.2753	1	1	1	1	0	1
Bacteroides sp.	JABLZC010000048.1	7449	16444	11.391	1	1	1	1	1	1
Bacteroides sp.	DNHB01000009.1	72243	81235	8.1834	1	1	0	1	1	1
Bacteroides sp.	DMXH01000015.1	7631	16626	11.3924	1	1	1	1	1	1
Bacteroides sp.	DNWF01000051.1	69369	78364	11.3909	1	1	1	1	1	1
Bacteroides sp.	JAGAPW010000295.1	14299	23294	11.3904	1	1	1	1	1	1
Bacteroides sp.	JAGZCV010000047.1	9594	18275	11.3613	1	1	1	1	1	1
Bacteroides sp.	JAJQBG010000028.1	2363	11100	4.0556	1	0	0	0	1	1
Bacteroides sp.	JAAVDC010000013.1	1178	9779	11.3154	1	1	1	1	1	1
Bacteroides sp.	JAAVDA010000014.1	1126	9727	11.3144	1	1	1	1	1	1
Bacteroides sp.	JAAVCP010000082.1	25425	33862	11.3107	1	1	1	1	1	1
Bacteroides sp.	JAAVCE010000034.1	54576	63177	11.3148	1	1	1	1	1	1
Bacteroides sp.	JAAVCS010000010.1	23199	31661	11.3112	1	1	1	1	1	1
Bacteroides sp.	JAAVCS010000049.1	31251	39713	11.3114	1	1	1	1	1	1
Bacteroides sp.	JAJQFD010000020.1	33103	42617	8.2971	1	0	1	1	1	1
Bacteroides sp.	DNLH01000052.1	7053	16039	6.0744	1	1	0	1	1	0
Bacteroides sp.	JAGOIX010000069.1	1	6940	5.2283	1	1	1	0	0	0
Bacteroides sp.	JAAVDM010000054.1	9202	17253	9.2776	0	1	1	1	1	1
Bacteroides sp.	JAAVDE010000025.1	62652	70098	6.1048	0	1	0	1	1	1
Bacteroides sp.	JAAVCZ010000019.1	4427	11870	6.1051	0	1	0	1	1	1
Bacteroides sp.	JAAVBA010000003.1	26354	33797	6.1041	0	1	0	1	1	1
Bacteroides sp.	JABMAU010000082.1	11080	14827	6.0678	0	1	0	1	1	1
Bacteroides sp.	JAHAEJ010000018.1	120148	123894	6.0667	0	1	0	1	1	1
Bacteroides sp.	JAGZSS010000014.1	11792	15527	6.0652	0	1	0	1	1	1
Bacteroides sp.	JABLYS010000004.1	66482	70217	6.0663	0	1	0	1	1	1
Bacteroides sp.	JAGNVL010000014.1	31525	35260	6.0659	0	1	0	1	1	1
Bacteroides sp.	JAGOZW010000038.1	15212	18947	6.0654	0	1	0	1	1	1
Bacteroides sp.	JAGAUE010000076.1	13686	17421	6.0661	0	1	0	1	1	1
Bacteroides sp.	JAGPJW010000018.1	24442	28177	6.0659	0	1	0	1	1	1
Bacteroides sp.	JAGOWS010000095.1	1	3407	6.0648	0	1	0	1	1	1
Bacteroides sp.	JAAVCG010000012.1	8923	14722	4.2001	0	0	1	0	1	1
Bacteroides sp.	JAGNXX010000031.1	11611	13293	5.0731	0	0	0	1	1	1
Bacteroides sp.	JAAVEH010000015.1	36498	38100	5.0552	0	0	0	1	1	1
Bacteroides sp.	JAAVCN010000056.1	68148	69751	5.055	0	0	0	1	1	1
Bacteroides sp.	JAAVCD010000023.1	10940	12462	5.0537	0	0	0	1	1	1
Bacteroides sp.	JAGOHG010000100.1	1185	2735	5.0459	0	0	0	1	1	1
Bacteroides sp.	JAGOTJ010000040.1	6481	8031	5.0452	0	0	0	1	1	1
Bacteroides sp. D55t1_190419_B8	NZ_JADMOU010000019.1	14797	23672	11.4524	1	1	1	1	1	1
Bacteroides sp. MSK.17.76	NZ_JAHOIP010000032.1	2497	11419	11.4549	1	1	1	1	1	1
Bacteroides sp. CBA7301	NZ_CP050831.1	5536081	5545034	11.5245	1	1	1	1	1	1
Bacteroides sp. D2	NZ_JH636023.1	83182	92057	11.4529	1	1	1	1	1	1
Bacteroides sp. 3_1_23	NZ_GG774957.1	51415	60337	11.4543	1	1	1	1	1	1
Bacteroides sp. HMSC073E02	NZ_KV819977.1	28691	37637	11.4544	1	1	1	1	1	1
Bacteroides sp. OF03-11BH	NZ_QTMW01000012.1	91837	100759	11.4543	1	1	1	1	1	1
Bacteroides sp. AM56-10ce	NZ_QVMA01000027.1	50941	59887	11.4544	1	1	1	1	1	1
Bacteroides sp. 2_2_4	NZ_EQ973363.1	62343	71266	8.195	1	1	0	1	1	1
Bacteroides sp. 2_2_4	EQ973363.1	62343	71266	11.4485	1	1	1	1	1	1
Bacteroides sp. AF32-8BH	NZ_QVLZ01000061.1	14703	23625	11.4545	1	1	1	1	1	1
Bacteroides sp. CF01-10NS	QTMY01000036.1	28598	37520	11.4542	1	1	1	1	1	1
Bacteroides sp. MSK.18.91	NZ_JAHOHH010000029.1	68618	77564	11.454	1	1	1	1	1	1
Bacteroides sp. MSK.18.83	NZ_JAHOHM010000007.1	61967	70913	11.454	1	1	1	1	1	1
Bacteroides sp. MSK.18.39	NZ_JAHOIA010000006.1	63072	72018	11.454	1	1	1	1	1	1
Bacteroides sp. MSK.18.37	NZ_JAHOIB010000007.1	62247	71193	11.454	1	1	1	1	1	1
Bacteroides sp. MSK.18.22	NZ_JAHOIF010000004.1	61967	70913	11.454	1	1	1	1	1	1
Bacteroides sp. KFT8	NZ_NQMG01000020.1	12110	20985	11.4518	1	1	1	1	1	1
Bacteroides sp. GM023	NZ_JAAXGE010000003.1	72595	81617	11.5457	1	1	1	1	1	1
Bacteroides sp. 3_1_40A	ACRT01000056.1	7695	16690	11.3909	1	1	1	1	1	1
Bacteroides sp. AM27-13	QTNM01000001.1	652044	661039	11.3909	1	1	1	1	1	1
Bacteroides sp. AM26-11	QTNP01000035.1	7263	16258	11.3909	1	1	1	1	1	1
Bacteroides sp. AF32-15BH	QTLX01000008.1	7220	16215	11.3909	1	1	1	1	1	1
Bacteroides sp. 9_1_42FAA	ACAA02000058.1	258267	267262	11.3905	1	1	1	1	1	1
Bacteroides sp. 3_1_33FAA	GG705227.1	1071193	1080188	11.374	1	1	1	1	1	1
Bacteroides sp. AM23-18	QTLE01000011.1	142161	151156	11.3903	1	1	1	1	1	1
Bacteroides sp. AM18-9	QTLG01000002.1	190384	199379	11.3906	1	1	1	1	1	1
Bacteroides sp. AF39-10AT	QTLO01000002.1	345997	354992	11.3905	1	1	1	1	1	1
Bacteroides sp. AM28-6	QTNJ01000005.1	146662	155657	11.3906	1	1	1	1	1	1
Bacteroides sp. AF25-18	QTME01000004.1	77838	86833	11.3903	1	1	1	1	1	1
Bacteroides sp. AF16-29	QTMP01000004.1	74286	83281	11.3906	1	1	1	1	1	1
Bacteroides sp. AF17-1	QTMN01000006.1	155522	164517	11.3904	1	1	1	1	1	1
Bacteroides sp. AF15-23LB	QTMR01000003.1	197451	206446	11.3906	1	1	1	1	1	1
Bacteroides sp. 4_3_47FAA	ACDR02000034.1	7148	16107	11.3907	1	1	1	1	1	1
Bacteroides sp. 11BF	NZ_JAFKPJ010000008.1	199815	208775	11.4452	1	1	1	1	1	1
Bacteroides sp. 11BF	NZ_JAFKPJ010000003.1	20826	33077	6.0649	0	1	0	1	1	1
Bacteroides sp. 3_2_5	NZ_JH636044.1	3199849	3208757	11.4451	1	1	1	1	1	1
Bacteroides sp. 3_2_5	NZ_JH636044.1	2940187	2952437	6.0669	0	1	0	1	1	1
Bacteroides sp. CLA-AA-H207	NZ_JAJEQV010000009.1	24220	33180	11.4444	1	1	1	1	1	1
Bacteroides sp. PHL 2737	NZ_CP040630.1	4198406	4207263	11.4424	1	1	1	1	1	1
Bacteroides sp. FSHCM14E1	NZ_JADKYL010000006.1	44022	52879	11.4413	1	1	1	1	1	1
Bacteroides sp. FSHCM14E1	NZ_JADKYL010000001.1	602315	614554	6.065	0	1	0	1	1	1
Bacteroides sp. UW	NZ_JANI01000001.1	104766	113623	11.4424	1	1	1	1	1	1
Bacteroides sp. ZJ-18	NZ_CP072198.1	3729095	3738055	11.4449	1	1	1	1	1	1
Bacteroides sp. ZJ-21	NZ_JAAKDM010000003.1	303275	312235	11.4449	1	1	1	1	1	1
Bacteroides sp. NSJ-2	NZ_JACOOF010000001.1	746041	754898	11.4419	1	1	1	1	1	1
Bacteroides sp. HF-4919	NZ_JAHKNF010000003.1	43988	52853	11.4444	1	1	1	1	1	1
Bacteroides sp. An322	NZ_NFIN01000019.1	5175	14490	11.3454	1	1	1	1	1	1
Bacteroides sp. An51A	NZ_NFIC01000004.1	80191	89577	11.344	1	1	1	1	1	1
Bacteroides sp. An269	NZ_NFJG01000102.1	5708	15094	11.3438	1	1	1	1	1	1
Bacteroides sp. An279	NZ_NFJA01000005.1	32474	41817	11.3426	1	1	1	1	1	1
Bacteroides sp. An19	NZ_NFKD01000005.1	28999	38426	11.3437	1	1	1	1	1	1
Bacteroides sp. Ga6A2	NZ_KL370874.1	17191	25285	9.2709	0	1	1	1	1	1
Bacteroides sp. Ga6A1	NZ_KL370886.1	16966	25060	9.2709	0	1	1	1	1	1
Bacteroides sp. NSJ-39	NZ_JACOOB010000017.1	39149	48114	11.3531	1	1	1	1	1	1
Bacteroides sp. M27	NZ_JACOOE010000009.1	158479	167391	11.3533	1	1	1	1	1	1
Bacteroides sp. 51	NZ_QVMI01000016.1	143589	152561	11.3383	1	1	1	1	1	1
Bacteroides sp. NSJ-48	NZ_JACOOD010000015.1	248	8986	8.1221	1	1	0	1	1	1
Bacteroides sp. AF04-22	QTMU01000020.1	28759	32494	6.0659	0	1	0	1	1	1
Bacteroides sp. AF04-22	NZ_QTMU01000020.1	28759	32494	6.0659	0	1	0	1	1	1
Bacteroides sp. AM41-16	NZ_QTNE01000001.1	282763	286498	6.0655	0	1	0	1	1	1
Bacteroides sp. AM41-16	QTNE01000001.1	282763	286498	6.0655	0	1	0	1	1	1
Bacteroides sp. AF25-38AC	QTMD01000014.1	47155	50890	6.065	0	1	0	1	1	1
Bacteroides sp. AF25-38AC	NZ_QTMD01000014.1	47155	50890	6.0649	0	1	0	1	1	1
Bacteroides sp. 14(A)	NZ_JAGH01000005.1	511763	515509	6.0671	0	1	0	1	1	1
Bacteroides sp. AF39-11AC	NZ_QROH01000008.1	11418	15164	6.067	0	1	0	1	1	1
Bacteroides sp. L5	JACOOC010000013.1	186144	197091	7.0875	0	2	0	1	1	1
Bacteroides sp. AF35-22	NZ_QTLU01000012.1	64513	68248	6.0656	0	1	0	1	1	1
Bacteroides sp. AF35-22	QTLU01000012.1	64513	68248	6.0656	0	1	0	1	1	1
Bacteroides sp. AM32-11AC	QTNH01000015.1	22466	26201	6.0659	0	1	0	1	1	1
Bacteroides sp. AM32-11AC	NZ_QTNH01000015.1	22466	26201	6.0659	0	1	0	1	1	1
Bacteroides sp. AF36-11BH	QTLS01000017.1	76963	80698	6.0663	0	1	0	1	1	1
Bacteroides sp. AF36-11BH	NZ_QTLS01000017.1	76963	80698	6.0663	0	1	0	1	1	1
Bacteroides sp. HF-162	NZ_CP064937.1	3016872	3020607	6.0653	0	1	0	1	1	1
Bacteroides sp. HF-5613	NZ_JADNQS010000006.1	148734	152469	6.0653	0	1	0	1	1	1
Bacteroides sp. D20	NZ_GG730108.1	520587	524322	6.0656	0	1	0	1	1	1
Bacteroides sp. D20	GG730108.1	520587	524322	6.0656	0	1	0	1	1	1
Bacteroides sp. AF26-10BH	NZ_QTMB01000002.1	76826	80561	6.0656	0	1	0	1	1	1
Bacteroides sp. AF26-10BH	QTMB01000002.1	76826	80561	6.0656	0	1	0	1	1	1
Bacteroides sp. AR29	NZ_OBMS01000016.1	34580	38315	6.0656	0	1	0	1	1	1
Bacteroides sp. AF37-16AC	NZ_QTLQ01000001.1	330581	334316	6.0655	0	1	0	1	1	1
Bacteroides sp. AF37-16AC	QTLQ01000001.1	330581	334316	6.0655	0	1	0	1	1	1
Bacteroides sp. AF33-23	NZ_QTLW01000004.1	162630	166365	6.0655	0	1	0	1	1	1
Bacteroides sp. AF33-23	QTLW01000004.1	162630	166365	6.0655	0	1	0	1	1	1
Bacteroides sp. AF18-33	NZ_QTML01000001.1	99354	103089	6.0655	0	1	0	1	1	1
Bacteroides sp. AF18-33	QTML01000001.1	99354	103089	6.0655	0	1	0	1	1	1
Bacteroides sp. AF29-11	NZ_QTLY01000002.1	522621	526356	6.0664	0	1	0	1	1	1
Bacteroides sp. AF29-11	QTLY01000002.1	522621	526356	6.0664	0	1	0	1	1	1
Bacteroides sp. AF34-31BH	NZ_QTLV01000002.1	107543	111278	6.0657	0	1	0	1	1	1
Bacteroides sp. AF34-31BH	QTLV01000002.1	107543	111278	6.0657	0	1	0	1	1	1
Bacteroides sp. AM30-16	NZ_QTNI01000003.1	129348	133083	6.0653	0	1	0	1	1	1
Bacteroides sp. AM30-16	QTNI01000003.1	129348	133083	6.0653	0	1	0	1	1	1
Bacteroides sp. AF20-13LB	NZ_QTMH01000004.1	144003	147738	6.0655	0	1	0	1	1	1
Bacteroides sp. AF20-13LB	QTMH01000004.1	144003	147738	6.0655	0	1	0	1	1	1
Bacteroides sp. Marseille-P8574	NZ_CADEBE010000001.1	54836	58571	6.0651	0	1	0	1	1	1
Bacteroides sp. AF16-7	NZ_QTMO01000014.1	69622	73357	6.065	0	1	0	1	1	1
Bacteroides sp. AF16-7	QTMO01000014.1	69622	73357	6.0649	0	1	0	1	1	1
Bacteroides sp. AF15-14LB	NZ_QTMS01000013.1	48599	52334	6.065	0	1	0	1	1	1
Bacteroides sp. AF15-14LB	QTMS01000013.1	48599	52334	6.0649	0	1	0	1	1	1
Bacteroides sp. 4_1_36	NZ_GL622501.1	376053	379787	6.0652	0	1	0	1	1	1
Bacteroides sp. 4_1_36	ACTC01000052.1	5573	9307	6.0652	0	1	0	1	1	1
Bacteroides sp. AF27-10BH	NZ_QTMA01000004.1	38185	41920	6.0652	0	1	0	1	1	1
Bacteroides sp. AF27-10BH	QTMA01000004.1	38185	41920	6.0652	0	1	0	1	1	1
Bacteroides sp. A1C1	NZ_CP036491.1	4228847	4232582	6.065	0	1	0	1	1	1
Bacteroides sp. A1C1	CP036491.1	4228847	4232582	6.065	0	1	0	1	1	1
Bacteroides sp. AM44-19	NZ_QTNB01000001.1	178884	182619	6.0651	0	1	0	1	1	1
Bacteroides sp. AM44-19	QTNB01000001.1	178884	182619	6.0651	0	1	0	1	1	1
Bacteroides sp. AM07-18	NZ_QTLM01000001.1	268843	272578	6.0651	0	1	0	1	1	1
Bacteroides sp. AM07-18	QTLM01000001.1	268843	272578	6.0651	0	1	0	1	1	1
Bacteroides sp. AM26-2	NZ_QTNO01000001.1	268499	272234	6.0651	0	1	0	1	1	1
Bacteroides sp. AM26-2	QTNO01000001.1	268499	272234	6.0651	0	1	0	1	1	1
Bacteroides sp. AF39-16AC	NZ_QTLN01000019.1	43832	47567	6.0658	0	1	0	1	1	1
Bacteroides sp. AF39-16AC	QTLN01000019.1	43832	47567	6.0658	0	1	0	1	1	1
Bacteroides sp. AM51-7	QTNA01000001.1	55354	59089	6.0651	0	1	0	1	1	1
Bacteroides sp. KGMB10229	NZ_CP085132.1	3013204	3016939	6.0653	0	1	0	1	1	1
Bacteroides sp. AF25-5LB	NZ_QTMC01000011.1	115815	119550	6.0651	0	1	0	1	1	1
Bacteroides sp. AF25-5LB	QTMC01000011.1	115815	119550	6.065	0	1	0	1	1	1
Bacteroides sp. AF25-17LB	NZ_QTMF01000009.1	53578	57313	6.0651	0	1	0	1	1	1
Bacteroides sp. AF25-17LB	QTMF01000009.1	53578	57313	6.065	0	1	0	1	1	1
Bacteroides sp. CACC 737	NZ_CP059408.1	1373235	1376970	6.064	0	1	0	1	1	1
Bacteroides sp. KGMB07931	NZ_CP084680.1	3005035	3008770	6.0646	0	1	0	1	1	1
Bacteroides sp. NSJ-21	NZ_JACOOG010000001.1	2900519	2904254	6.0643	0	1	0	1	1	1
Bacteroides sp. OF04-15BH	NZ_QUEM01000015.1	59831	61487	5.0584	0	0	0	1	1	1
Bacteroides thetaiotaomicron VPI-5482	NZ_UYXG01000017.1	47330	56318	11.6073	1	1	1	1	1	1
Bacteroides thetaiotaomicron CAG:40	CBJO010000136.1	44437	53425	11.6033	1	1	1	1	1	1
Bacteroides ovatus BIOML-A14	VWFO01000023.1	63446	72368	11.4545	1	1	1	1	1	1
Bacteroides ovatus ATCC 8483	NZ_CP012938.1	1501799	1510745	11.4547	1	1	1	1	1	1
Bacteroides ovatus ATCC 8483	NZ_PUEP01000005.1	787273	796219	11.4547	1	1	1	1	1	1
Bacteroides ovatus FDAARGOS_1235	NZ_CP069790.1	1098748	1107694	11.4547	1	1	1	1	1	1
Bacteroides ovatus FDAARGOS_1516	NZ_CP083813.1	3568028	3576974	11.4547	1	1	1	1	1	1
Bacteroides ovatus DSM 1896	NZ_FNQD01000011.1	167655	176601	11.4547	1	1	1	1	1	1
Bacteroides ovatus 1001270H_150608_A4	NZ_JADMWJ010000003.1	66751	75673	11.4549	1	1	1	1	1	1
Bacteroides ovatus 1001175B_160314_D1	NZ_JADMZK010000002.1	66773	75695	11.4549	1	1	1	1	1	1
Bacteroides ovatus D6t1_180914_D4	NZ_JADNAA010000031.1	53841	62763	11.4549	1	1	1	1	1	1
Bacteroides ovatus BSD2780061687_150420_H2	NZ_JADNED010000004.1	404702	413624	11.4549	1	1	1	1	1	1
Bacteroides ovatus BSD3178071175_160815_A10	NZ_JADNEH010000018.1	12364	21286	11.4553	1	1	1	1	1	1
Bacteroides ovatus 1001311H_170123_H2	NZ_JADNJA010000003.1	342609	351531	11.4549	1	1	1	1	1	1
Bacteroides ovatus BSD2780061688b_171218_C3	NZ_JADNLB010000007.1	62012	70958	11.4547	1	1	1	1	1	1
Bacteroides ovatus D53t1_180928_E11	NZ_JADNOR010000003.1	492731	501677	11.4547	1	1	1	1	1	1
Bacteroides ovatus BJH_27	NZ_JAHYNV010000002.1	61935	70881	11.4547	1	1	1	1	1	1
Bacteroides ovatus BJH_18	NZ_JAHYPJ010000003.1	313803	322749	11.4546	1	1	1	1	1	1
Bacteroides ovatus CL02T12C04	NZ_JH724226.1	71579	80501	11.4549	1	1	1	1	1	1
Bacteroides ovatus CL09T03C03	NZ_LRDP01000013.1	82849	91771	11.4549	1	1	1	1	1	1
Bacteroides ovatus V975	NZ_LT622246.1	5268417	5277362	11.4548	1	1	1	1	1	1
Bacteroides ovatus V975	LT622246.1	5268417	5277362	11.4527	1	1	1	1	1	1
Bacteroides ovatus BSD2780061688st1_C6	NZ_SPFU01000014.1	62012	70958	11.4547	1	1	1	1	1	1
Bacteroides ovatus BSD2780061688st1_A7	NZ_SPGQ01000008.1	62012	70958	11.4547	1	1	1	1	1	1
Bacteroides ovatus 1001271st1_H2	NZ_SPGR01000005.1	246144	255066	11.4549	1	1	1	1	1	1
Bacteroides ovatus BSD2780061687st1_H2	NZ_SPGZ01000004.1	404702	413624	11.4549	1	1	1	1	1	1
Bacteroides ovatus 1001175st1_D1	NZ_SPHA01000002.1	66773	75695	11.4549	1	1	1	1	1	1
Bacteroides ovatus 1001175st1_E11	NZ_SPHB01000003.1	66773	75695	11.4549	1	1	1	1	1	1
Bacteroides ovatus NCTC11153	NZ_UAQF01000004.1	6125636	6134582	11.4547	1	1	1	1	1	1
Bacteroides ovatus SG-853	NZ_VTYV01000001.1	66769	75691	11.4549	1	1	1	1	1	1
Bacteroides ovatus MCC137	NZ_WQQT01000025.1	309224	318146	11.4547	1	1	1	1	1	1
Bacteroides ovatus BIOML-A159	VWLA01000003.1	21314	30236	11.4548	1	1	1	1	1	1
Bacteroides ovatus BIOML-A162	VWLD01000002.1	21314	30236	11.4548	1	1	1	1	1	1
Bacteroides ovatus BJH_42	NZ_JAHYNG010000019.1	64809	73684	11.4522	1	1	1	1	1	1
Bacteroides ovatus BIOML-A186	VWMA01000016.1	28733	37635	11.4493	1	1	1	1	1	1
Bacteroides ovatus BIOML-A183	VWLX01000015.1	66749	75671	11.4549	1	1	1	1	1	1
Bacteroides ovatus BIOML-A185	VWLZ01000030.1	10742	19664	11.4551	1	1	1	1	1	1
Bacteroides ovatus BIOML-A180	VWLV01000016.1	66749	75671	11.4549	1	1	1	1	1	1
Bacteroides ovatus BIOML-A179	VWLU01000016.1	66749	75671	11.4549	1	1	1	1	1	1
Bacteroides ovatus BIOML-A184	VWLY01000072.1	7387	16309	11.4549	1	1	1	1	1	1
Bacteroides ovatus BIOML-A176	VWLR01000013.1	66749	75671	11.4549	1	1	1	1	1	1
Bacteroides ovatus BIOML-A177	VWLS01000015.1	66749	75671	11.4549	1	1	1	1	1	1
Bacteroides ovatus BIOML-A174	VWLP01000016.1	66749	75671	11.4549	1	1	1	1	1	1
Bacteroides ovatus BIOML-A178	VWLT01000015.1	66749	75671	11.4549	1	1	1	1	1	1
Bacteroides ovatus BIOML-A171	VWLM01000016.1	66749	75671	11.4549	1	1	1	1	1	1
Bacteroides ovatus BIOML-A175	VWLQ01000015.1	66749	75671	11.4549	1	1	1	1	1	1
Bacteroides ovatus BIOML-A173	VWLO01000016.1	49779	58701	11.4549	1	1	1	1	1	1
Bacteroides ovatus BIOML-A181	VWLW01000141.1	4759	13723	8.1947	1	1	0	1	1	1
Bacteroides ovatus BIOML-A172	VWLN01000016.1	66749	75671	11.4549	1	1	1	1	1	1
Bacteroides ovatus BIOML-A168	VWLJ01000016.1	66749	75671	11.4549	1	1	1	1	1	1
Bacteroides ovatus BIOML-A170	VWLL01000015.1	66749	75671	11.4549	1	1	1	1	1	1
Bacteroides ovatus BIOML-A169	VWLK01000002.1	92064	100986	11.4549	1	1	1	1	1	1
Bacteroides ovatus BIOML-A164	VWLF01000014.1	66939	75861	11.4549	1	1	1	1	1	1
Bacteroides ovatus BIOML-A166	VWLH01000016.1	66749	75671	11.4549	1	1	1	1	1	1
Bacteroides ovatus BIOML-A167	VWLI01000282.1	4895	6550	5.0463	0	0	0	1	1	1
Bacteroides ovatus BIOML-A165	VWLG01000249.1	1044	2699	5.0463	0	0	0	1	1	1
Bacteroides ovatus 1001713B170207_170306_D4	NZ_JADNNE010000010.1	66782	75704	11.4548	1	1	1	1	1	1
Bacteroides ovatus FSDTA-HCK-B4	NZ_JABFHY010000017.1	73489	82411	11.4548	1	1	1	1	1	1
Bacteroides ovatus CMU33	NZ_JACSWG010000016.1	95907	104829	11.4545	1	1	1	1	1	1
Bacteroides ovatus CMU19	NZ_JACSWH010000015.1	95907	104829	11.4545	1	1	1	1	1	1
Bacteroides ovatus ELH-B2	NZ_QRBY01000016.1	95864	104786	11.4548	1	1	1	1	1	1
Bacteroides ovatus AM17-48	NZ_QRJR01000011.1	48510	57432	11.4548	1	1	1	1	1	1
Bacteroides ovatus OF05-12AC	NZ_QSWC01000016.1	95860	104782	11.4548	1	1	1	1	1	1
Bacteroides ovatus 0.1XD42-1	NZ_RAZL01000017.1	66963	75885	11.4548	1	1	1	1	1	1
Bacteroides ovatus AF45-17BH	QRNH01000028.1	50989	59910	8.3422	1	0	1	1	1	1
Bacteroides ovatus MSK.22.29	NZ_JAHOCX010000007.1	331832	340760	11.4551	1	1	1	1	1	1
Bacteroides ovatus	JAJPZZ010000128.1	9855	18778	11.4538	1	1	1	1	1	1
Bacteroides ovatus	NZ_CAAKNR010000001.1	98811	107733	11.4545	1	1	1	1	1	1
Bacteroides ovatus	DYTP01000018.1	48054	56976	11.4545	1	1	1	1	1	1
Bacteroides ovatus	NZ_CABKQC010000002.1	850526	859446	8.4409	1	1	1	0	1	1
Bacteroides ovatus	JAGZIC010000030.1	55275	64196	11.4544	1	1	1	1	1	1
Bacteroides ovatus	DPUA01000001.1	2388	11310	11.4548	1	1	1	1	1	1
Bacteroides ovatus 3725 D1 iv	NZ_CP041395.1	7013414	7022360	11.4544	1	1	1	1	1	1
Bacteroides ovatus CL06T03C20	NZ_CP072244.1	4180644	4189590	11.4544	1	1	1	1	1	1
Bacteroides ovatus NLAE-zl-C500	NZ_FMYE01000066.1	312	6735	5.3694	1	1	1	0	0	0
Bacteroides ovatus NLAE-zl-C500	NZ_FMYE01000082.1	10273	11929	5.0463	0	0	0	1	1	1
Bacteroides ovatus NLAE-zl-C57	NZ_FNDO01000055.1	14378	23253	11.4532	1	1	1	1	1	1
Bacteroides ovatus 1001285H_161024_E2	NZ_JADMNY010000003.1	269527	278473	11.4544	1	1	1	1	1	1
Bacteroides ovatus 1001275B_160808_G1	NZ_JADNOU010000017.1	12472	21418	11.4544	1	1	1	1	1	1
Bacteroides ovatus BJH_51	NZ_JAHYMX010000015.1	61265	70211	11.4544	1	1	1	1	1	1
Bacteroides ovatus BJH_49	NZ_JAHYNA010000017.1	61918	70864	11.4544	1	1	1	1	1	1
Bacteroides ovatus BJH_47	NZ_JAHYNB010000016.1	61918	70864	11.4544	1	1	1	1	1	1
Bacteroides ovatus BJH_46	NZ_JAHYNC010000017.1	69552	78498	11.4544	1	1	1	1	1	1
Bacteroides ovatus BIOML-A15	VWFP01000016.1	26806	35734	11.4538	1	1	1	1	1	1
Bacteroides ovatus BIOML-A16	VWFQ01000016.1	26806	35734	11.4538	1	1	1	1	1	1
Bacteroides ovatus BIOML-A4	VWFE01000018.1	26806	35734	11.4538	1	1	1	1	1	1
Bacteroides ovatus BIOML-A3	VWFD01000017.1	26806	35734	11.4538	1	1	1	1	1	1
Bacteroides ovatus SD CMC 3f	NZ_ADMO01000008.1	23954	32876	11.4545	1	1	1	1	1	1
Bacteroides ovatus SD CMC 3f	ADMO01000008.1	23954	32876	11.454	1	1	1	1	1	1
Bacteroides ovatus BFG-107	NZ_CP081917.1	4156006	4164928	11.4545	1	1	1	1	1	1
Bacteroides ovatus 2789STDY5834943	NZ_CZBG01000018.1	61849	70771	11.4542	1	1	1	1	1	1
Bacteroides ovatus F12	NZ_JABWDD010000014.1	95947	104869	11.4545	1	1	1	1	1	1
Bacteroides ovatus F11	NZ_JABWDH010000105.1	2477	11399	11.4545	1	1	1	1	1	1
Bacteroides ovatus D31t1_170403_B8	NZ_JADMOI010000014.1	97221	106143	11.4542	1	1	1	1	1	1
Bacteroides ovatus 1001283B150210_160208_C6	NZ_JADMOX010000002.1	226230	235152	11.4545	1	1	1	1	1	1
Bacteroides ovatus 1001275B_160808_G11	NZ_JADMQB010000015.1	97221	106143	11.4542	1	1	1	1	1	1
Bacteroides ovatus BSD2780120875b_170604_D9	NZ_JADMTR010000039.1	24518	33440	11.4545	1	1	1	1	1	1
Bacteroides ovatus 1001099B_141217_E5	NZ_JADMUQ010000014.1	61826	70748	11.4542	1	1	1	1	1	1
Bacteroides ovatus J1101437_171009_H11	NZ_JADMXV010000011.1	92290	101212	11.4545	1	1	1	1	1	1
Bacteroides ovatus 1001136B_160425_E5	NZ_JADMYG010000012.1	95811	104733	11.4541	1	1	1	1	1	1
Bacteroides ovatus D52t1_170925_C3	NZ_JADMZM010000014.1	17740	26662	11.4545	1	1	1	1	1	1
Bacteroides ovatus 1001713B170214_170313_E4	NZ_JADNAD010000016.1	95870	104792	11.4542	1	1	1	1	1	1
Bacteroides ovatus BSD2780061687b_171204_C3	NZ_JADNAE010000006.1	224291	233213	11.4545	1	1	1	1	1	1
Bacteroides ovatus 1001262B_160229_F6	NZ_JADNDM010000001.1	66586	75508	11.4545	1	1	1	1	1	1
Bacteroides ovatus 1001254J_160919_H11	NZ_JADNEC010000011.1	66586	75508	11.4545	1	1	1	1	1	1
Bacteroides ovatus D40t1_170626_B4	NZ_JADNLL010000006.1	63252	72174	11.4545	1	1	1	1	1	1
Bacteroides ovatus 1001283B150225_161107_D3	NZ_JADNOV010000013.1	97221	106143	11.4542	1	1	1	1	1	1
Bacteroides ovatus D6t1_180914_F11	NZ_JADPCD010000071.1	956	9878	11.4541	1	1	1	1	1	1
Bacteroides ovatus CL03T12C18	NZ_JAGHEG010000002.1	185032	193954	11.4542	1	1	1	1	1	1
Bacteroides ovatus BJH_9	NZ_JAHYLR010000026.1	13662	22584	11.4545	1	1	1	1	1	1
Bacteroides ovatus BJH_86	NZ_JAHYLU010000018.1	95793	104715	11.4542	1	1	1	1	1	1
Bacteroides ovatus BJH_74	NZ_JAHYME010000013.1	61776	70698	11.4545	1	1	1	1	1	1
Bacteroides ovatus BJH_205	NZ_JAHYOK010000019.1	63172	72094	11.4545	1	1	1	1	1	1
Bacteroides ovatus BJH_167	NZ_JAHYPW010000013.1	95793	104715	11.4542	1	1	1	1	1	1
Bacteroides ovatus P18.G7	NZ_JAIWWY010000012.1	410159	419081	11.4545	1	1	1	1	1	1
Bacteroides ovatus P18.D7	NZ_JAIWWZ010000015.1	410159	419081	11.4545	1	1	1	1	1	1
Bacteroides ovatus P18.A7	NZ_JAIWXA010000012.1	421904	430826	11.4545	1	1	1	1	1	1
Bacteroides ovatus KLE1656	NZ_KQ968397.1	63195	72117	11.4545	1	1	1	1	1	1
Bacteroides ovatus An161	NZ_NFKW01000015.1	95910	104832	11.4542	1	1	1	1	1	1
Bacteroides ovatus AM14-40	NZ_QRKT01000014.1	95834	104756	11.4542	1	1	1	1	1	1
Bacteroides ovatus AM14-35	NZ_QRKV01000013.1	95840	104762	11.4542	1	1	1	1	1	1
Bacteroides ovatus AM14-26	NZ_QRKX01000014.1	95840	104762	11.4542	1	1	1	1	1	1
Bacteroides ovatus AF29-12	NZ_QRSY01000016.1	98961	107883	11.4542	1	1	1	1	1	1
Bacteroides ovatus AF26-20AA	NZ_QRTX01000018.1	95838	104760	11.4542	1	1	1	1	1	1
Bacteroides ovatus AF24-28LB	NZ_QRUQ01000021.1	52070	60992	11.4542	1	1	1	1	1	1
Bacteroides ovatus AF20-9LB	NZ_QRVZ01000013.1	91954	100883	11.4537	1	1	1	1	1	1
Bacteroides ovatus AF04-46	NZ_QSBI01000030.1	61648	70570	11.4545	1	1	1	1	1	1
Bacteroides ovatus AF04-17	NZ_QSBL01000030.1	61648	70570	11.4545	1	1	1	1	1	1
Bacteroides ovatus OF01-19AC	NZ_QSDC01000015.1	70868	79790	11.4542	1	1	1	1	1	1
Bacteroides ovatus AM40-4	NZ_QSGM01000013.1	61799	70721	11.4542	1	1	1	1	1	1
Bacteroides ovatus AM32-14LB	NZ_QSIX01000027.1	54592	63514	11.4545	1	1	1	1	1	1
Bacteroides ovatus AM30-13	NZ_QSJT01000014.1	61810	70732	11.4542	1	1	1	1	1	1
Bacteroides ovatus 1001136st1_E5	NZ_SPGU01000012.1	95811	104733	11.4541	1	1	1	1	1	1
Bacteroides ovatus 1001275st2_G11	NZ_SPGV01000015.1	97221	106143	11.4542	1	1	1	1	1	1
Bacteroides ovatus 1001099st1_E5	NZ_SPGW01000014.1	61826	70748	11.4542	1	1	1	1	1	1
Bacteroides ovatus BSD2780120875st1_E1	NZ_SPGX01000035.1	24518	33440	11.4545	1	1	1	1	1	1
Bacteroides ovatus MCC138	NZ_WTXO01000060.1	11312	20234	11.4543	1	1	1	1	1	1
Bacteroides ovatus BIOML-A157	VWKY01000019.1	61848	70770	11.4545	1	1	1	1	1	1
Bacteroides ovatus BIOML-A155	VWKW01000016.1	95869	104791	11.4545	1	1	1	1	1	1
Bacteroides ovatus BIOML-A154	VWKV01000019.1	61848	70770	11.4545	1	1	1	1	1	1
Bacteroides ovatus BIOML-A156	VWKX01000018.1	38994	47916	11.4545	1	1	1	1	1	1
Bacteroides ovatus BIOML-A152	VWKT01000020.1	28687	37609	11.4545	1	1	1	1	1	1
Bacteroides ovatus BIOML-A150	VWKR01000011.1	98974	107896	11.4542	1	1	1	1	1	1
Bacteroides ovatus BIOML-A151	VWKS01000025.1	74795	83717	11.4542	1	1	1	1	1	1
Bacteroides ovatus BIOML-A148	VWKP01000011.1	98971	107893	11.4542	1	1	1	1	1	1
Bacteroides ovatus BIOML-A149	VWKQ01000011.1	129132	138054	11.4542	1	1	1	1	1	1
Bacteroides ovatus BIOML-A145	VWKM01000011.1	68503	77425	11.4545	1	1	1	1	1	1
Bacteroides ovatus BIOML-A144	VWKL01000010.1	63236	72158	11.4545	1	1	1	1	1	1
Bacteroides ovatus BIOML-A142	VWKJ01000013.1	63236	72158	11.4545	1	1	1	1	1	1
Bacteroides ovatus BIOML-A147	VWKO01000097.1	1	4975	7.2374	0	0	1	1	1	1
Bacteroides ovatus BIOML-A141	VWKI01000034.1	530	6586	7.306	0	0	1	1	1	1
Bacteroides ovatus BIOML-A140	VWKH01000013.1	63236	72158	11.4545	1	1	1	1	1	1
Bacteroides ovatus BIOML-A139	VWKG01000012.1	63236	72158	11.4545	1	1	1	1	1	1
Bacteroides ovatus BIOML-A143	VWKK01000018.1	67601	76523	11.4545	1	1	1	1	1	1
Bacteroides ovatus BIOML-A137	VWKE01000010.1	63236	72158	11.4545	1	1	1	1	1	1
Bacteroides ovatus BIOML-A138	VWKF01000009.1	63236	72158	11.4545	1	1	1	1	1	1
Bacteroides ovatus BIOML-A146	VWKN01000176.1	1133	2788	5.0465	0	0	0	1	1	1
Bacteroides ovatus BIOML-A135	VWKC01000012.1	63236	72158	11.4545	1	1	1	1	1	1
Bacteroides ovatus BIOML-A134	VWKB01000012.1	63236	72158	11.4545	1	1	1	1	1	1
Bacteroides ovatus BIOML-A136	VWKD01000012.1	63236	72158	11.4545	1	1	1	1	1	1
Bacteroides ovatus BIOML-A133	VWKA01000009.1	63236	72158	11.4545	1	1	1	1	1	1
Bacteroides ovatus BIOML-A36	VWGK01000024.1	63239	72161	11.4545	1	1	1	1	1	1
Bacteroides ovatus BIOML-A37	VWGL01000022.1	63239	72161	11.4545	1	1	1	1	1	1
Bacteroides ovatus BIOML-A32	VWGG01000021.1	63239	72161	11.4545	1	1	1	1	1	1
Bacteroides ovatus BIOML-A33	VWGH01000021.1	63239	72161	11.4545	1	1	1	1	1	1
Bacteroides ovatus BIOML-A35	VWGJ01000022.1	63239	72161	11.4545	1	1	1	1	1	1
Bacteroides ovatus BIOML-A31	VWGF01000023.1	63239	72161	11.4545	1	1	1	1	1	1
Bacteroides ovatus BIOML-A24	VWFY01000021.1	70510	79432	11.4545	1	1	1	1	1	1
Bacteroides ovatus BIOML-A25	VWFZ01000021.1	63239	72161	11.4545	1	1	1	1	1	1
Bacteroides ovatus BIOML-A29	VWGD01000022.1	63239	72161	11.4545	1	1	1	1	1	1
Bacteroides ovatus BIOML-A30	VWGE01000002.1	460877	469799	11.4545	1	1	1	1	1	1
Bacteroides ovatus BIOML-A21	VWFV01000022.1	63239	72161	11.4545	1	1	1	1	1	1
Bacteroides ovatus BIOML-A17	VWFR01000023.1	63446	72368	11.4545	1	1	1	1	1	1
Bacteroides ovatus BIOML-A23	VWFX01000021.1	70517	79439	11.4545	1	1	1	1	1	1
Bacteroides ovatus BIOML-A11	VWFL01000021.1	63239	72161	11.4545	1	1	1	1	1	1
Bacteroides ovatus BIOML-A13	VWFN01000039.1	63252	72174	11.4545	1	1	1	1	1	1
Bacteroides ovatus BIOML-A10	VWFK01000075.1	4375	13297	11.4545	1	1	1	1	1	1
Bacteroides ovatus BIOML-A12	VWFM01000021.1	69693	78615	11.4545	1	1	1	1	1	1
Bacteroides ovatus BIOML-A9	VWFJ01000051.1	4705	13627	11.4545	1	1	1	1	1	1
Bacteroides ovatus BIOML-A18	VWFS01000201.1	7030	8685	5.0465	0	0	0	1	1	1
Bacteroides ovatus BIOML-A8	VWFI01000018.1	63446	72368	11.4545	1	1	1	1	1	1
Bacteroides ovatus BIOML-A7	VWFH01000021.1	28995	37917	11.4545	1	1	1	1	1	1
Bacteroides ovatus BIOML-A27	VWGB01000022.1	63446	72368	11.4545	1	1	1	1	1	1
Bacteroides ovatus BIOML-A34	VWGI01000023.1	63239	72161	11.4545	1	1	1	1	1	1
Bacteroides ovatus BIOML-A22	VWFW01000023.1	63239	72161	11.4545	1	1	1	1	1	1
Bacteroides ovatus BIOML-A28	VWGC01000022.1	63239	72161	11.4545	1	1	1	1	1	1
Bacteroides ovatus BIOML-A26	VWGA01000021.1	63446	72368	11.4545	1	1	1	1	1	1
Bacteroides ovatus BIOML-A20	VWFU01000022.1	28995	37917	11.4545	1	1	1	1	1	1
Bacteroides ovatus BIOML-A6	VWFG01000020.1	63446	72368	11.4545	1	1	1	1	1	1
Bacteroides ovatus BIOML-A2	VWFC01000007.1	63259	72181	11.4552	1	1	1	1	1	1
Bacteroides ovatus BIOML-A19	VWFT01000022.1	63446	72368	11.4545	1	1	1	1	1	1
Bacteroides ovatus BIOML-A5	VWFF01000021.1	63447	72369	11.4545	1	1	1	1	1	1
Bacteroides ovatus AM54-35XD	QSDT01000041.1	12427	21347	8.3419	1	0	1	1	1	1
Bacteroides ovatus AM50-10BH	QSEG01000042.1	12437	21357	6.0824	1	0	0	1	1	1
Bacteroides ovatus AF42-23	QRNR01000031.1	50944	59864	8.1947	1	1	0	1	1	1
Bacteroides ovatus FDAARGOS_733	NZ_CP046397.1	1788629	1797550	11.4544	1	1	1	1	1	1
Bacteroides ovatus 3_8_47FAA	NZ_GL945019.1	850526	859446	8.4409	1	1	1	0	1	1
Bacteroides ovatus 3_8_47FAA	ACWH01000005.1	382613	391533	8.4408	1	1	1	1	1	1
Bacteroides ovatus D46t1_190503_G7	NZ_JADMVQ010000021.1	58585	67507	11.4546	1	1	1	1	1	1
Bacteroides ovatus J1101004_170508_A7	NZ_JADMWU010000004.1	51341	60262	11.4544	1	1	1	1	1	1
Bacteroides ovatus 1001095H_141210_D4	NZ_JADNHX010000023.1	12449	21431	11.4531	1	1	1	1	1	1
Bacteroides ovatus BJH_39	NZ_JAHYNK010000001.1	526033	534954	11.4544	1	1	1	1	1	1
Bacteroides ovatus BJH_175	NZ_JAHYPO010000001.1	692635	701556	11.4544	1	1	1	1	1	1
Bacteroides ovatus BJH_170	NZ_JAHYPS010000016.1	89556	98477	11.4544	1	1	1	1	1	1
Bacteroides ovatus AF27-16BH	NZ_QRTO01000004.1	51245	60166	11.4544	1	1	1	1	1	1
Bacteroides ovatus AF14-13AC	NZ_QRZQ01000006.1	364212	373133	11.4544	1	1	1	1	1	1
Bacteroides ovatus TM07-20	NZ_QSOU01000013.1	125189	134110	11.4544	1	1	1	1	1	1
Bacteroides ovatus am_0171	NZ_RCXR01000003.1	631104	640025	11.4544	1	1	1	1	1	1
Bacteroides ovatus BIOML-A131	VWJZ01000012.1	270990	279911	11.4544	1	1	1	1	1	1
Bacteroides ovatus BIOML-A130	VWJY01000004.1	630473	639394	11.4544	1	1	1	1	1	1
Bacteroides ovatus BIOML-A128	VWJW01000002.1	51342	60263	11.4544	1	1	1	1	1	1
Bacteroides ovatus BIOML-A125	VWJT01000005.1	51342	60263	11.4544	1	1	1	1	1	1
Bacteroides ovatus BIOML-A129	VWJX01000004.1	630421	639342	11.4544	1	1	1	1	1	1
Bacteroides ovatus BIOML-A121	VWJP01000004.1	51342	60263	11.4544	1	1	1	1	1	1
Bacteroides ovatus BIOML-A126	VWJU01000002.1	630974	639895	11.4544	1	1	1	1	1	1
Bacteroides ovatus BIOML-A122	VWJQ01000004.1	51342	60263	11.4544	1	1	1	1	1	1
Bacteroides ovatus BIOML-A127	VWJV01000001.1	51342	60263	11.4544	1	1	1	1	1	1
Bacteroides ovatus BIOML-A124	VWJS01000002.1	51342	60263	11.4544	1	1	1	1	1	1
Bacteroides ovatus BIOML-A123	VWJR01000004.1	51342	60263	11.4544	1	1	1	1	1	1
Bacteroides ovatus BIOML-A120	VWJO01000004.1	51342	60263	11.4544	1	1	1	1	1	1
Bacteroides ovatus BIOML-A119	VWJN01000003.1	631650	640571	11.4544	1	1	1	1	1	1
Bacteroides ovatus BIOML-A118	VWJM01000013.1	91996	100917	11.4544	1	1	1	1	1	1
Bacteroides ovatus BIOML-A116	VWJK01000014.1	51342	60263	11.4544	1	1	1	1	1	1
Bacteroides ovatus BIOML-A117	VWJL01000003.1	567307	576228	11.4544	1	1	1	1	1	1
Bacteroides ovatus BIOML-A115	VWJJ01000024.1	11728	20649	11.4544	1	1	1	1	1	1
Bacteroides ovatus BIOML-A114	VWJI01000289.1	1331	2985	5.0463	0	0	0	1	1	1
Bacteroides ovatus BIOML-A109	VWJD01000009.1	51342	60263	11.4542	1	1	1	1	1	1
Bacteroides ovatus BIOML-A105	VWIZ01000004.1	51342	60263	11.4544	1	1	1	1	1	1
Bacteroides ovatus BIOML-A108	VWJC01000003.1	51342	60263	11.4544	1	1	1	1	1	1
Bacteroides ovatus BIOML-A113	VWJH01000269.1	831	2485	5.0463	0	0	0	1	1	1
Bacteroides ovatus BIOML-A104	VWIY01000003.1	51342	60263	11.4544	1	1	1	1	1	1
Bacteroides ovatus BIOML-A107	VWJB01000004.1	51342	60263	11.4544	1	1	1	1	1	1
Bacteroides ovatus BIOML-A106	VWJA01000003.1	567271	576192	11.4544	1	1	1	1	1	1
Bacteroides ovatus BIOML-A103	VWIX01000015.1	51342	60263	11.4544	1	1	1	1	1	1
Bacteroides ovatus BIOML-A101	VWIV01000003.1	51342	60263	11.4544	1	1	1	1	1	1
Bacteroides ovatus BIOML-A98	VWIS01000003.1	631104	640025	11.4544	1	1	1	1	1	1
Bacteroides ovatus BIOML-A102	VWIW01000014.1	51342	60263	11.4544	1	1	1	1	1	1
Bacteroides ovatus BIOML-A100	VWIU01000005.1	631387	640308	11.4544	1	1	1	1	1	1
Bacteroides ovatus BIOML-A99	VWIT01000004.1	51342	60263	11.4544	1	1	1	1	1	1
Bacteroides ovatus BIOML-A97	VWIR01000001.1	51342	60263	11.4544	1	1	1	1	1	1
Bacteroides ovatus BIOML-A94	VWIO01000002.1	631369	640290	11.4544	1	1	1	1	1	1
Bacteroides ovatus BIOML-A95	VWIP01000002.1	630845	639766	11.4544	1	1	1	1	1	1
Bacteroides ovatus BIOML-A88	VWII01000004.1	631298	640219	11.4544	1	1	1	1	1	1
Bacteroides ovatus BIOML-A92	VWIM01000002.1	630525	639446	11.4544	1	1	1	1	1	1
Bacteroides ovatus BIOML-A91	VWIL01000004.1	631172	640093	11.4544	1	1	1	1	1	1
Bacteroides ovatus BIOML-A96	VWIQ01000002.1	631105	640026	11.4544	1	1	1	1	1	1
Bacteroides ovatus BIOML-A89	VWIJ01000003.1	631303	640224	11.4544	1	1	1	1	1	1
Bacteroides ovatus BIOML-A93	VWIN01000002.1	630195	639116	11.4544	1	1	1	1	1	1
Bacteroides ovatus BIOML-A90	VWIK01000002.1	630843	639764	11.4544	1	1	1	1	1	1
Bacteroides ovatus BIOML-A82	VWIC01000004.1	51342	60263	11.4544	1	1	1	1	1	1
Bacteroides ovatus BIOML-A85	VWIF01000005.1	51342	60263	11.4544	1	1	1	1	1	1
Bacteroides ovatus BIOML-A83	VWID01000003.1	630883	639804	11.4544	1	1	1	1	1	1
Bacteroides ovatus BIOML-A87	VWIH01000004.1	51342	60263	11.4544	1	1	1	1	1	1
Bacteroides ovatus BIOML-A81	VWIB01000004.1	51342	60263	11.4544	1	1	1	1	1	1
Bacteroides ovatus BIOML-A80	VWIA01000004.1	630734	639655	11.4544	1	1	1	1	1	1
Bacteroides ovatus BIOML-A78	VWHY01000003.1	51342	60263	11.4544	1	1	1	1	1	1
Bacteroides ovatus BIOML-A86	VWIG01000004.1	631057	639978	11.4544	1	1	1	1	1	1
Bacteroides ovatus BIOML-A79	VWHZ01000004.1	51342	60263	11.4544	1	1	1	1	1	1
Bacteroides ovatus BIOML-A71	VWHS01000004.1	630844	639765	11.4544	1	1	1	1	1	1
Bacteroides ovatus BIOML-A72	VWHT01000004.1	51342	60263	11.4544	1	1	1	1	1	1
Bacteroides ovatus BIOML-A69	VWHQ01000004.1	630844	639765	11.4544	1	1	1	1	1	1
Bacteroides ovatus BIOML-A77	VWHX01000003.1	630912	639833	11.4544	1	1	1	1	1	1
Bacteroides ovatus BIOML-A75	VWHV01000015.1	51342	60263	11.4544	1	1	1	1	1	1
Bacteroides ovatus BIOML-A76	VWHW01000003.1	631472	640393	11.4544	1	1	1	1	1	1
Bacteroides ovatus BIOML-A68	VWHP01000003.1	631068	639989	11.4544	1	1	1	1	1	1
Bacteroides ovatus BIOML-A67	VWHO01000004.1	630919	639840	11.4544	1	1	1	1	1	1
Bacteroides ovatus BIOML-A66	VWHN01000004.1	567018	575939	11.4544	1	1	1	1	1	1
Bacteroides ovatus BIOML-A62	VWHK01000006.1	631349	640270	11.4544	1	1	1	1	1	1
Bacteroides ovatus BIOML-A74	VWHU01000001.1	51342	60263	11.4544	1	1	1	1	1	1
Bacteroides ovatus BIOML-A61	VWHJ01000003.1	51342	60263	11.4544	1	1	1	1	1	1
Bacteroides ovatus BIOML-A56	VWHE01000006.1	270751	279672	11.4544	1	1	1	1	1	1
Bacteroides ovatus BIOML-A64	VWHL01000004.1	630733	639654	11.4544	1	1	1	1	1	1
Bacteroides ovatus BIOML-A65	VWHM01000002.1	51342	60263	11.4544	1	1	1	1	1	1
Bacteroides ovatus BIOML-A57	VWHF01000001.1	51342	60263	11.4544	1	1	1	1	1	1
Bacteroides ovatus BIOML-A59	VWHH01000007.1	51342	60263	11.4544	1	1	1	1	1	1
Bacteroides ovatus BIOML-A60	VWHI01000003.1	630390	639311	11.4544	1	1	1	1	1	1
Bacteroides ovatus BIOML-A58	VWHG01000001.1	51342	60263	11.4544	1	1	1	1	1	1
Bacteroides ovatus BIOML-A49	VWGX01000003.1	630843	639764	11.4544	1	1	1	1	1	1
Bacteroides ovatus BIOML-A54	VWHC01000013.1	92567	101488	11.4544	1	1	1	1	1	1
Bacteroides ovatus BIOML-A47	VWGV01000013.1	93181	102102	11.4544	1	1	1	1	1	1
Bacteroides ovatus BIOML-A53	VWHB01000006.1	271069	279990	11.4544	1	1	1	1	1	1
Bacteroides ovatus BIOML-A50	VWGY01000002.1	630702	639623	11.4544	1	1	1	1	1	1
Bacteroides ovatus BIOML-A55	VWHD01000032.1	1	6440	5.3708	1	1	1	0	0	0
Bacteroides ovatus BIOML-A55	VWHD01000076.1	23530	25184	5.0463	0	0	0	1	1	1
Bacteroides ovatus BIOML-A52	VWHA01000014.1	91996	100917	11.4544	1	1	1	1	1	1
Bacteroides ovatus BIOML-A46	VWGU01000007.1	632761	641682	11.4544	1	1	1	1	1	1
Bacteroides ovatus BIOML-A48	VWGW01000014.1	91996	100917	11.4544	1	1	1	1	1	1
Bacteroides ovatus BIOML-A42	VWGQ01000012.1	271215	280136	11.4544	1	1	1	1	1	1
Bacteroides ovatus BIOML-A45	VWGT01000001.1	630733	639654	11.4544	1	1	1	1	1	1
Bacteroides ovatus BIOML-A51	VWGZ01000005.1	51342	60263	11.4544	1	1	1	1	1	1
Bacteroides ovatus BIOML-A40	VWGO01000001.1	630844	639765	11.4544	1	1	1	1	1	1
Bacteroides ovatus BIOML-A41	VWGP01000004.1	631690	640611	11.4544	1	1	1	1	1	1
Bacteroides ovatus BIOML-A43	VWGR01000002.1	51342	60263	11.4544	1	1	1	1	1	1
Bacteroides ovatus BIOML-A38	VWGM01000014.1	91996	100917	11.4544	1	1	1	1	1	1
Bacteroides ovatus BIOML-A39	VWGN01000001.1	630733	639654	11.4544	1	1	1	1	1	1
Bacteroides ovatus BIOML-A44	VWGS01000001.1	631364	640285	11.4544	1	1	1	1	1	1
Bacteroides ovatus D41t1_190614_B11	NZ_JADNIL010000017.1	56034	64956	11.4544	1	1	1	1	1	1
Bacteroides ovatus BIOML-A161	VWLC01000014.1	56034	64956	11.4544	1	1	1	1	1	1
Bacteroides ovatus BIOML-A160	VWLB01000013.1	56034	64956	11.4544	1	1	1	1	1	1
Bacteroides ovatus BIOML-A153	VWKU01000012.1	69127	78049	11.4544	1	1	1	1	1	1
Bacteroides ovatus BJH_28	NZ_JAHYNU010000015.1	62339	71261	11.4544	1	1	1	1	1	1
Bacteroides ovatus BIOML-A163	VWLE01000292.1	1305	2960	5.0465	0	0	0	1	1	1
Bacteroides ovatus D54t1_190329_F5	NZ_JADNAF010000101.1	8371	16566	9.4165	0	1	1	1	1	1
Bacteroides ovatus BIOML-A111	VWJF01000107.1	6940	15181	9.4185	0	1	1	1	1	1
Bacteroides faecis CAG:32	CBGB010000354.1	12280	21274	11.5837	1	1	1	1	1	1
Bacteroides faecis MAJ27	NZ_AGDG01000033.1	127123	136117	11.5821	1	1	1	1	1	1
Bacteroides faecis MAJ27	NZ_FNNN01000005.1	76335	85329	11.5821	1	1	1	1	1	1
Bacteroides faecis	NZ_CABMFH010000008.1	96504	105498	11.5817	1	1	1	1	1	1
Bacteroides faecis	NZ_CAJTBQ010000026.1	26156	35150	11.5814	1	1	1	1	1	1
Bacteroides faecis	NZ_CAJTBR010000071.1	129693	138687	11.5818	1	1	1	1	1	1
Bacteroides faecis	JAGZNY010000001.1	187854	196848	11.5821	1	1	1	1	1	1
Bacteroides faecis BFG-108	NZ_CP081916.1	4925252	4934246	11.5819	1	1	1	1	1	1
Bacteroides faecis 2789STDY5834846	NZ_CZAE01000011.1	80479	89473	11.5819	1	1	1	1	1	1
Bacteroides faecis FNMHLBE10K3	NZ_JABFIA010000002.1	187796	196790	11.5821	1	1	1	1	1	1
Bacteroides faecis D40t1_170626_F2	NZ_JADMSJ010000002.1	76538	85532	11.5821	1	1	1	1	1	1
Bacteroides faecis BSD2780061687b_171204_G4	NZ_JADMTS010000006.1	76311	85305	11.5821	1	1	1	1	1	1
Bacteroides faecis D43t1_170807_F12	NZ_JADNIY010000082.1	14788	23782	11.5818	1	1	1	1	1	1
Bacteroides faecis D59t2_181005_E8	NZ_JADNPK010000003.1	228579	237573	11.5821	1	1	1	1	1	1
Bacteroides faecis 1001713B170221_170320_G3	NZ_JADPDC010000287.1	5358	14352	11.5821	1	1	1	1	1	1
Bacteroides faecis 1001175B_160314_E5	NZ_JADPGR010000031.1	41639	50633	11.5814	1	1	1	1	1	1
Bacteroides faecis jmh56	NZ_JAGWEO010000016.1	37637	46631	11.5819	1	1	1	1	1	1
Bacteroides faecis jmh53	NZ_JAGWEP010000009.1	80574	89568	11.5819	1	1	1	1	1	1
Bacteroides faecis jmh49	NZ_JAGWEQ010000008.1	55042	64036	11.5819	1	1	1	1	1	1
Bacteroides faecis BJH_3	NZ_JAHYNS010000039.1	23972	32966	11.5816	1	1	1	1	1	1
Bacteroides faecis BJH_22	NZ_JAHYNX010000012.1	847	9841	11.5817	1	1	1	1	1	1
Bacteroides faecis DFI.5.9	NZ_JAJCMA010000016.1	26139	35133	11.5816	1	1	1	1	1	1
Bacteroides faecis 8736	NZ_QAJH01000112.1	149710	158704	11.5817	1	1	1	1	1	1
Bacteroides faecis AF17-5AC	NZ_QRXP01000008.1	96365	105359	11.5821	1	1	1	1	1	1
Bacteroides faecis OM02-29	NZ_QSVL01000008.1	96504	105498	11.5817	1	1	1	1	1	1
Bacteroides faecis bf_0095	NZ_RCXM01000010.1	14829	23823	11.5817	1	1	1	1	1	1
Bacteroides faecis 1001175st1_E5	NZ_SPHU01000031.1	41639	50633	11.5814	1	1	1	1	1	1
Bacteroides faecis BIOML-A1	NZ_VVZZ01000041.1	14786	23780	11.5814	1	1	1	1	1	1
Bacteroides faecis BIOML-A2	NZ_VWAA01000052.1	15350	24344	11.5814	1	1	1	1	1	1
Bacteroides faecis BIOML-A3	NZ_VWAB01000048.1	15350	24344	11.5814	1	1	1	1	1	1
Bacteroides faecis BIOML-A4	NZ_VWAC01000009.1	14829	23823	11.5817	1	1	1	1	1	1
Bacteroides faecis BIOML-A5	NZ_VWAD01000004.1	76491	85485	11.5819	1	1	1	1	1	1
Bacteroides faecis MCC085	NZ_WQQW01000034.1	76539	85533	11.5821	1	1	1	1	1	1
Bacteroides faecis BIOML-A6	VWAE01000002.1	149514	158508	11.5819	1	1	1	1	1	1
Bacteroides caccae D6t1_180914_E5	NZ_JADNDN010000015.1	18104	26885	11.5352	1	1	1	1	1	1
Bacteroides caccae J1101437_171009_H5	NZ_JADNMZ010000013.1	18104	26885	11.5352	1	1	1	1	1	1
Bacteroides caccae MSK.18.85	NZ_JAHOHL010000012.1	96258	105039	11.535	1	1	1	1	1	1
Bacteroides caccae MSK.18.73	NZ_JAHOHR010000012.1	96258	105039	11.535	1	1	1	1	1	1
Bacteroides caccae MSK.18.69	NZ_JAHOHS010000012.1	96258	105039	11.535	1	1	1	1	1	1
Bacteroides caccae MSK.18.56	NZ_JAHOHX010000012.1	96258	105039	11.535	1	1	1	1	1	1
Bacteroides caccae MSK.18.53	NZ_JAHOHY010000012.1	96258	105039	11.535	1	1	1	1	1	1
Bacteroides caccae MSK.18.11	NZ_JAHOIK010000012.1	96258	105039	11.535	1	1	1	1	1	1
Bacteroides caccae MSK.18.6	NZ_JAHQVA010000047.1	1339	10120	11.535	1	1	1	1	1	1
Bacteroides caccae AM22-13LB	NZ_QRIK01000002.1	528020	536801	11.5358	1	1	1	1	1	1
Bacteroides caccae AM16-49B	NZ_QRKD01000005.1	195106	203887	11.5355	1	1	1	1	1	1
Bacteroides caccae AM31-16AC	NZ_QSJD01000040.1	25611	34581	11.5457	1	1	1	1	1	1
Bacteroides caccae BIOML-A27	NZ_VVYL01000031.1	17936	26717	11.5358	1	1	1	1	1	1
Bacteroides caccae BIOML-A28	NZ_VVYM01000028.1	21121	29902	11.5358	1	1	1	1	1	1
Bacteroides caccae BIOML-A29	NZ_VVYN01000044.1	18556	27337	11.5358	1	1	1	1	1	1
Bacteroides caccae BIOML-A30	NZ_VVYO01000040.1	17883	26664	11.5358	1	1	1	1	1	1
Bacteroides caccae ATCC 43185	AAVM02000001.1	468868	477658	11.5358	1	1	1	1	1	1
Bacteroides caccae ATCC 43185	NZ_AAVM02000001.1	468868	477649	11.5357	1	1	1	1	1	1
Bacteroides caccae ATCC 43185	NZ_CP022412.2	3533966	3542747	11.5357	1	1	1	1	1	1
Bacteroides caccae 2789STDY5834946	CZBL01000024.1	19956	28746	11.5355	1	1	1	1	1	1
Bacteroides caccae 2789STDY5834946	NZ_CZBL01000024.1	19956	28737	11.5354	1	1	1	1	1	1
Bacteroides caccae CL03T12C61	AGXF01000007.1	305400	314190	11.5364	1	1	1	1	1	1
Bacteroides caccae CL03T12C61	NZ_CP072258.1	4446853	4455634	11.5363	1	1	1	1	1	1
Bacteroides caccae	NZ_CABMOQ010000007.1	305409	314190	11.5363	1	1	1	1	1	1
Bacteroides caccae	RKBC01000055.1	2708	11678	11.547	1	1	1	1	1	1
Bacteroides caccae	RKBC01000148.1	2501	11282	11.5362	1	1	1	1	1	1
Bacteroides caccae FDAARGOS_1097	NZ_CP068174.1	2186830	2195611	11.5357	1	1	1	1	1	1
Bacteroides caccae FDAARGOS_1219	NZ_CP069532.1	499228	508009	11.5357	1	1	1	1	1	1
Bacteroides caccae BFG-100	NZ_CP081920.1	1913401	1922371	11.5458	1	1	1	1	1	1
Bacteroides caccae D31t1_170403_E5	NZ_JADMSB010000008.1	189563	198344	11.5357	1	1	1	1	1	1
Bacteroides caccae 1001270H_150608_E1	NZ_JADMTZ010000009.1	39830	48611	11.5363	1	1	1	1	1	1
Bacteroides caccae BSD2780061689_150309_E2	NZ_JADMYS010000002.1	512301	521271	11.547	1	1	1	1	1	1
Bacteroides caccae D43t1_170807_D2	NZ_JADNGD010000019.1	37943	46724	11.5357	1	1	1	1	1	1
Bacteroides caccae BSD2780120875b_170604_B11	NZ_JADNNW010000022.1	38806	47587	11.5353	1	1	1	1	1	1
Bacteroides caccae VPI-T1-1	NZ_JAGSPT010000036.1	21039	29820	11.5354	1	1	1	1	1	1
Bacteroides caccae DFI.3.33	NZ_JAHONX010000018.1	37991	46772	11.5353	1	1	1	1	1	1
Bacteroides caccae BJH_79	NZ_JAHYMA010000010.1	37816	46597	11.5353	1	1	1	1	1	1
Bacteroides caccae DFI.3.37	NZ_JAJCIE010000027.1	18801	27582	11.5353	1	1	1	1	1	1
Bacteroides caccae AF24-29LB	NZ_QRUO01000029.1	37892	46679	11.5352	1	1	1	1	1	1
Bacteroides caccae OF02-8	NZ_QSCQ01000001.1	37877	46658	11.5357	1	1	1	1	1	1
Bacteroides caccae OF02-6LB	NZ_QSCS01000001.1	37877	46658	11.5357	1	1	1	1	1	1
Bacteroides caccae BSD2780061689st1_A4	NZ_SPHI01000002.1	512211	521181	11.547	1	1	1	1	1	1
Bacteroides caccae BIOML-A1	NZ_VVXN01000026.1	33022	41803	11.5353	1	1	1	1	1	1
Bacteroides caccae BIOML-A2	NZ_VVXO01000023.1	33022	41803	11.5353	1	1	1	1	1	1
Bacteroides caccae BIOML-A3	NZ_VVXP01000024.1	33022	41803	11.5353	1	1	1	1	1	1
Bacteroides caccae BIOML-A4	NZ_VVXQ01000025.1	33022	41803	11.5353	1	1	1	1	1	1
Bacteroides caccae BIOML-A5	NZ_VVXR01000023.1	33022	41803	11.5353	1	1	1	1	1	1
Bacteroides caccae BIOML-A6	NZ_VVXS01000026.1	33022	41803	11.5353	1	1	1	1	1	1
Bacteroides caccae BIOML-A7	NZ_VVXT01000025.1	35433	44214	11.5353	1	1	1	1	1	1
Bacteroides caccae BIOML-A9	NZ_VVXU01000020.1	33022	41803	11.5353	1	1	1	1	1	1
Bacteroides caccae BIOML-A10	NZ_VVXV01000024.1	33022	41803	11.5353	1	1	1	1	1	1
Bacteroides caccae BIOML-A12	NZ_VVXW01000022.1	33022	41803	11.5353	1	1	1	1	1	1
Bacteroides caccae BIOML-A13	NZ_VVXX01000018.1	37941	46722	11.5353	1	1	1	1	1	1
Bacteroides caccae BIOML-A14	NZ_VVXY01000022.1	33022	41803	11.5353	1	1	1	1	1	1
Bacteroides caccae BIOML-A15	NZ_VVXZ01000022.1	35433	44214	11.5353	1	1	1	1	1	1
Bacteroides caccae BIOML-A16	NZ_VVYA01000023.1	33022	41803	11.5353	1	1	1	1	1	1
Bacteroides caccae BIOML-A17	NZ_VVYB01000024.1	33022	41803	11.5353	1	1	1	1	1	1
Bacteroides caccae BIOML-A18	NZ_VVYC01000020.1	33022	41803	11.5353	1	1	1	1	1	1
Bacteroides caccae BIOML-A19	NZ_VVYD01000022.1	33022	41803	11.5353	1	1	1	1	1	1
Bacteroides caccae BIOML-A31	NZ_VVYP01000018.1	37940	46721	11.5357	1	1	1	1	1	1
Bacteroides caccae BIOML-A32	NZ_VVYQ01000019.1	37940	46721	11.5357	1	1	1	1	1	1
Bacteroides caccae AM54-1GN	QSDW01000041.1	35227	44004	8.2742	1	1	0	1	1	1
Bacteroides caccae AM44-18	QSFC01000019.1	47626	56405	8.2742	1	1	0	1	1	1
Bacteroides caccae 2789STDY5834880	NZ_CZAI01000015.1	19964	28745	11.5362	1	1	1	1	1	1
Bacteroides caccae 2789STDY5834880	CZAI01000015.1	19964	28754	11.5362	1	1	1	1	1	1
Bacteroides caccae FSDTA-ELH-2.5M-3	NZ_JABFHR010000001.1	39915	48885	11.5466	1	1	1	1	1	1
Bacteroides caccae 1001283B150210_160208_H1	NZ_JADMRX010000026.1	19957	28927	11.5465	1	1	1	1	1	1
Bacteroides caccae BJH_80	NZ_JAHYLY010000018.1	21036	30006	11.5465	1	1	1	1	1	1
Bacteroides caccae BJH_110	NZ_JAHYRO010000030.1	19876	28846	11.5465	1	1	1	1	1	1
Bacteroides caccae OM05-21BH	NZ_QSUJ01000039.1	37873	46654	11.5367	1	1	1	1	1	1
Bacteroides caccae AM26-6LB	NZ_QUSN01000001.1	39795	48576	11.5354	1	1	1	1	1	1
Bacteroides caccae bj_0095	NZ_RCXH01000013.1	37958	46739	11.5363	1	1	1	1	1	1
Bacteroides caccae BIOML-A20	NZ_VVYE01000017.1	25071	33852	11.5366	1	1	1	1	1	1
Bacteroides caccae BIOML-A21	NZ_VVYF01000017.1	25506	34287	11.5366	1	1	1	1	1	1
Bacteroides caccae BIOML-A22	NZ_VVYG01000019.1	25506	34287	11.5366	1	1	1	1	1	1
Bacteroides caccae BIOML-A23	NZ_VVYH01000014.1	25071	33852	11.5366	1	1	1	1	1	1
Bacteroides caccae BIOML-A24	NZ_VVYI01000018.1	37958	46739	11.5363	1	1	1	1	1	1
Bacteroides caccae BIOML-A25	NZ_VVYJ01000012.1	37958	46739	11.5363	1	1	1	1	1	1
Bacteroides caccae BIOML-A26	NZ_VVYK01000011.1	37957	46738	11.5363	1	1	1	1	1	1
Bacteroides caccae AF46-5GN	QRNA01000077.1	1429	10204	3.1006	1	0	0	1	0	1
Bacteroides caccae AF31-29AC	QRQJ01000014.1	17588	26365	6.1383	1	0	0	1	1	1
Bacteroides caccae MCC022	NZ_WQQZ01000044.1	154586	163367	11.5362	1	1	1	1	1	1
Bacteroides sp. 43_46	MNQN01000098.1	79515	88296	11.5355	1	1	1	1	1	1
Bacteroides xylanisolvens MSK.16.96	NZ_JAHOJE010000017.1	52696	61571	11.4529	1	1	1	1	1	1
Bacteroides xylanisolvens MSK.16.89	NZ_JAHOJI010000017.1	52696	61571	11.4529	1	1	1	1	1	1
Bacteroides xylanisolvens MSK.16.82	NZ_JAHOJO010000017.1	52696	61571	11.4529	1	1	1	1	1	1
Bacteroides xylanisolvens MSK.16.78	NZ_JAHOJQ010000017.1	52696	61571	11.4529	1	1	1	1	1	1
Bacteroides xylanisolvens MSK.16.76	NZ_JAHOJR010000018.1	52696	61571	11.4529	1	1	1	1	1	1
Bacteroides xylanisolvens MSK.16.64	NZ_JAHOKB010000015.1	52696	61571	11.4529	1	1	1	1	1	1
Bacteroides xylanisolvens MSK.16.41	NZ_JAHOKQ010000017.1	52696	61571	11.4529	1	1	1	1	1	1
Bacteroides xylanisolvens MSK.16.18	NZ_JAHOLH010000015.1	52696	61571	11.4529	1	1	1	1	1	1
Bacteroides xylanisolvens MSK.16.13	NZ_JAHOLJ010000016.1	93237	102112	11.4529	1	1	1	1	1	1
Bacteroides xylanisolvens MCC246	NZ_WQQL01000031.1	18406	27328	11.4546	1	1	1	1	1	1
Bacteroides xylanisolvens 2789STDY5608839	CYZS01000036.1	18424	27346	11.4546	1	1	1	1	1	1
Bacteroides caccae CAG:21	CBAN010000192.1	18007	26797	11.5361	1	1	1	1	1	1
Bacteroides kribbi JCM 31391	NZ_VJYL01000002.1	66876	75798	11.4549	1	1	1	1	1	1
Bacteroides koreensis JCM 31393	NZ_VJZV01000002.1	509566	518488	11.4549	1	1	1	1	1	1
Candidatus Bacteroides intestinigallinarum	DWZM01000055.1	2967	11890	11.4542	1	1	1	1	1	1
Bacteroides ovatus str. 3725 D1 iv	NZ_JNHF01000156.1	3278	12224	11.4544	1	1	1	1	1	1
Bacteroides ovatus str. 3725 D1 iv	JNHF01000156.1	3278	12224	11.4539	1	1	1	1	1	1
Bacteroides ovatus str. 3725 D9 iii	NZ_JNHG01000303.1	2606	11552	11.4542	1	1	1	1	1	1
Bacteroides fragilis str. 3725 D9 ii	JNHH01000019.1	19930	28876	11.4521	1	1	1	1	1	1
Bacteroides fragilis str. 3988T(B)14	NZ_JGCY01000328.1	50332	58270	7.3916	1	1	1	1	0	0
Bacteroides fragilis str. 3988 T1	NZ_JGCZ01000108.1	73544	82452	11.4449	1	1	1	1	1	1
Bacteroides fragilis str. 2-F-2 #5	NZ_JGCN01000087.1	80198	89107	11.4447	1	1	1	1	1	1
Bacteroides fragilis str. 2-F-2 #7	NZ_JGCO01000336.1	80197	89106	11.4447	1	1	1	1	1	1
Bacteroides fragilis str. 34-F-2 #13	NZ_JGCQ01000333.1	48749	57658	11.4447	1	1	1	1	1	1
Bacteroides fragilis str. 3986T(B)10	NZ_JGCV01000110.1	49597	58505	11.4448	1	1	1	1	1	1
Bacteroides fragilis str. 3986T(B)10	NZ_JGCV01000106.1	73929	86179	4.0594	0	1	0	0	1	1
Bacteroides fragilis str. 3986T(B)10	JGCV01000106.1	73929	86179	4.0581	0	1	0	0	1	1
Bacteroides fragilis str. 3986 T(B)9	NZ_JGCX01000072.1	69967	78875	11.4451	1	1	1	1	1	1
Bacteroides fragilis str. 3986 T(B)9	NZ_JGCX01000067.1	39982	52232	6.0661	0	1	0	1	1	1
Bacteroides fragilis str. 3986 T(B)9	JGCX01000067.1	39982	52232	4.0581	0	1	0	0	1	1
Bacteroides fragilis str. 2-F-2 #4	NZ_JGDM01000068.1	80197	89106	11.4447	1	1	1	1	1	1
Bacteroides fragilis str. 3986 N(B)22	NZ_JGEI01000015.1	171648	180556	11.4451	1	1	1	1	1	1
Bacteroides fragilis str. 3986 N(B)22	NZ_JGEI01000014.1	752073	764323	4.0594	0	1	0	0	1	1
Bacteroides fragilis str. 3986 N(B)22	JGEI01000014.1	752073	764323	4.0581	0	1	0	0	1	1
Bacteroides fragilis str. 3986 T(B)13	NZ_JGEJ01000011.1	171750	180658	11.4451	1	1	1	1	1	1
Bacteroides fragilis str. 3986 T(B)13	NZ_JGEJ01000010.1	135301	147551	6.0661	0	1	0	1	1	1
Bacteroides fragilis str. 3986 T(B)13	JGEJ01000010.1	135301	147551	4.0581	0	1	0	0	1	1
Bacteroides fragilis str. S38L5	NZ_JGER01000034.1	122489	131397	11.4453	1	1	1	1	1	1
Bacteroides fragilis str. S38L5	JGER01000034.1	122489	131397	11.4439	1	1	1	1	1	1
Bacteroides fragilis str. S38L5	NZ_JGER01000033.1	66992	79242	6.0666	0	1	0	1	1	1
Bacteroides fragilis str. S38L5	JGER01000033.1	66992	79242	4.0591	0	1	0	0	1	1
Bacteroides fragilis str. S38L3	NZ_JGEV01000024.1	840836	849744	11.4453	1	1	1	1	1	1
Bacteroides fragilis str. S38L3	NZ_JGEV01000024.1	647338	659588	6.0666	0	1	0	1	1	1
Bacteroides fragilis str. S38L3	JGEV01000024.1	647338	659588	4.0579	0	1	0	0	1	1
Bacteroides fragilis str. I1345	NZ_JGEW01000025.1	82956	91864	11.4455	1	1	1	1	1	1
Bacteroides fragilis str. I1345	JGEW01000023.1	125221	137456	6.0652	0	1	0	1	1	1
Bacteroides fragilis str. I1345	NZ_JGEW01000023.1	125191	137456	6.0663	0	1	0	1	1	1
Bacteroides fragilis str. 3986 N3	NZ_JGVG01000009.1	1329568	1338476	11.4451	1	1	1	1	1	1
Bacteroides fragilis str. 3986 N3	NZ_JGVG01000009.1	1111173	1123423	4.0594	0	1	0	0	1	1
Bacteroides fragilis str. 3986 N3	JGVG01000009.1	1111173	1123423	4.0581	0	1	0	0	1	1
Bacteroides fragilis str. 3719 T6	NZ_JGEH01000044.1	280992	289901	11.4449	1	1	1	1	1	1
Bacteroides fragilis str. 3986 N(B)19	JGCW01000273.1	49486	55980	5.3165	1	1	1	0	0	0
Bacteroides fragilis str. 3986 N(B)19	JGCW01000274.1	1111	2764	5.0878	0	0	0	1	1	1
Bacteroides fragilis str. 3774 T13	NZ_JGCR01000269.1	20453	29361	11.4445	1	1	1	1	1	1
Bacteroides fragilis str. 3774 T13	NZ_JGCR01000264.1	15706	27956	6.0664	0	1	0	1	1	1
Bacteroides fragilis str. DS-166	NZ_JGDD01000100.1	122274	131182	11.4449	1	1	1	1	1	1
Bacteroides fragilis str. DS-166	JGDD01000100.1	122274	131182	11.4435	1	1	1	1	1	1
Bacteroides fragilis str. DS-166	NZ_JGDD01000039.1	10697	22947	6.0668	0	1	0	1	1	1
Bacteroides fragilis str. DS-166	JGDD01000039.1	10697	22947	4.0593	0	1	0	0	1	1
Bacteroides fragilis str. S36L11	NZ_JGDJ01000228.1	16250	25158	11.4449	1	1	1	1	1	1
Bacteroides fragilis str. S36L11	JGDJ01000223.1	40782	53002	4.0593	0	1	0	0	1	1
Bacteroides fragilis str. S36L11	NZ_JGDJ01000223.1	40752	53002	6.0668	0	1	0	1	1	1
Bacteroides fragilis str. J38-1	NZ_JGDV01000049.1	69769	78677	11.4454	1	1	1	1	1	1
Bacteroides fragilis str. J38-1	NZ_JGDV01000043.1	73991	86241	6.0668	0	1	0	1	1	1
Bacteroides fragilis str. J38-1	JGDV01000043.1	73991	86241	6.0656	0	1	0	1	1	1
Bacteroides fragilis str. S6L3	NZ_JGDY01000032.1	195618	204526	11.4451	1	1	1	1	1	1
Bacteroides fragilis str. S6L3	JGDY01000031.1	66218	78438	4.0593	0	1	0	0	1	1
Bacteroides fragilis str. S6L3	NZ_JGDY01000031.1	66188	78438	6.0668	0	1	0	1	1	1
Bacteroides fragilis str. S6R6	NZ_JGDZ01000068.1	122487	131395	11.4451	1	1	1	1	1	1
Bacteroides fragilis str. S6R6	JGDZ01000068.1	122487	131395	11.4437	1	1	1	1	1	1
Bacteroides fragilis str. S6R6	JGDZ01000066.1	65163	77365	4.0581	0	1	0	0	1	1
Bacteroides fragilis str. S6R6	NZ_JGDZ01000066.1	65115	77365	6.0668	0	1	0	1	1	1
Bacteroides fragilis str. S36L12	NZ_JGEP01000066.1	197665	206573	11.4451	1	1	1	1	1	1
Bacteroides fragilis str. S36L12	JGEP01000065.1	231462	243682	6.0668	0	1	0	1	1	1
Bacteroides fragilis str. S36L12	NZ_JGEP01000065.1	231432	243682	6.0668	0	1	0	1	1	1
Bacteroides fragilis str. S36L5	NZ_JGEQ01000076.1	197988	206896	11.4451	1	1	1	1	1	1
Bacteroides fragilis str. S36L5	JGEQ01000075.1	11612	23832	6.0655	0	1	0	1	1	1
Bacteroides fragilis str. S36L5	NZ_JGEQ01000075.1	11582	23832	6.0668	0	1	0	1	1	1
Bacteroides fragilis str. S6L8	NZ_JGES01000035.1	117434	126342	11.4451	1	1	1	1	1	1
Bacteroides fragilis str. S6L8	JGES01000032.1	138880	151100	4.0593	0	1	0	0	1	1
Bacteroides fragilis str. S6L8	NZ_JGES01000032.1	138850	151100	6.0668	0	1	0	1	1	1
Bacteroides fragilis str. S6R5	NZ_JGET01000022.1	115960	124868	11.4451	1	1	1	1	1	1
Bacteroides fragilis str. S6R5	JGET01000020.1	138241	150461	4.058	0	1	0	0	1	1
Bacteroides fragilis str. S6R5	NZ_JGET01000020.1	138211	150461	6.0668	0	1	0	1	1	1
Bacteroides fragilis str. S6R8	NZ_JGVE01000105.1	115784	124692	11.4448	1	1	1	1	1	1
Bacteroides fragilis str. S6R8	JGVE01000102.1	65121	77371	4.0593	0	1	0	0	1	1
Bacteroides fragilis str. S6R8	NZ_JGVE01000102.1	65067	77371	6.0668	0	1	0	1	1	1
Bacteroides fragilis str. S6L5	JGVC01000188.1	120061	128969	11.4451	1	1	1	1	1	1
Bacteroides fragilis str. S6L5	JGVC01000186.1	40644	52894	4.0593	0	1	0	0	1	1
Bacteroides fragilis str. 3719 A10	NZ_JGDP01000094.1	188912	197824	11.4449	1	1	1	1	1	1
Bacteroides fragilis str. 3719 A10	NZ_JGDP01000092.1	8741	20991	6.0666	0	1	0	1	1	1
Bacteroides fragilis str. 3976T8	NZ_JGDS01000055.1	118879	127787	11.4449	1	1	1	1	1	1
Bacteroides fragilis str. 3976T8	NZ_JGDS01000052.1	75298	87548	6.067	0	1	0	1	1	1
Bacteroides fragilis str. 3976T8	JGDS01000052.1	75298	87548	4.0592	0	1	0	0	1	1
Bacteroides fragilis str. 3996 N(B) 6	NZ_JGDA01000244.1	73389	82300	11.4437	1	1	1	1	1	1
Bacteroides fragilis str. 3996 N(B) 6	NZ_JGDA01000240.1	45613	57863	6.0664	0	1	0	1	1	1
Bacteroides fragilis str. 3996 N(B) 6	JGDA01000240.1	45613	57863	4.059	0	1	0	0	1	1
Bacteroides fragilis str. 3998T(B)3	NZ_JGDB01000197.1	1215	10126	11.4444	1	1	1	1	1	1
Bacteroides fragilis str. 3998T(B)3	NZ_JGDB01000185.1	1453	13704	6.0664	0	1	0	1	1	1
Bacteroides fragilis str. 3998T(B)3	JGDB01000185.1	1453	13704	4.059	0	1	0	0	1	1
Bacteroides fragilis str. 3998 T(B) 4	NZ_JGDC01000314.1	840	9751	11.4444	1	1	1	1	1	1
Bacteroides fragilis str. 3998 T(B) 4	NZ_JGDC01000303.1	81719	93970	6.0664	0	1	0	1	1	1
Bacteroides fragilis str. 3998 T(B) 4	JGDC01000303.1	81719	93970	4.059	0	1	0	0	1	1
Bacteroides fragilis str. J-143-4	NZ_JGDH01000066.1	106039	114950	11.4444	1	1	1	1	1	1
Bacteroides fragilis str. J-143-4	NZ_JGDH01000063.1	52812	65062	6.0664	0	1	0	1	1	1
Bacteroides fragilis str. J-143-4	JGDH01000063.1	52812	65062	4.0589	0	1	0	0	1	1
Bacteroides fragilis str. DS-71	NZ_JGDF01000095.1	121977	130885	11.4451	1	1	1	1	1	1
Bacteroides fragilis str. DS-71	JGDF01000095.1	121977	130885	11.4437	1	1	1	1	1	1
Bacteroides fragilis str. DS-71	NZ_JGDF01000093.1	65314	77564	6.0668	0	1	0	1	1	1
Bacteroides fragilis str. DS-71	JGDF01000093.1	65314	77564	4.058	0	1	0	0	1	1
Bacteroides fragilis str. 3725 D9(v)	NZ_JGDQ01000016.1	132725	141636	11.4448	1	1	1	1	1	1
Bacteroides fragilis str. 3725 D9(v)	NZ_JGDQ01000015.1	566317	578567	6.0668	0	1	0	1	1	1
Bacteroides fragilis str. 1007-1-F #8	NZ_JGCM01000113.1	1702	10613	11.4445	1	1	1	1	1	1
Bacteroides fragilis str. 1007-1-F #8	JGCM01000103.1	42617	54837	4.0591	0	1	0	0	1	1
Bacteroides fragilis str. 1007-1-F #8	NZ_JGCM01000103.1	42587	54837	6.0667	0	1	0	1	1	1
Bacteroides fragilis str. S13 L11	NZ_JGDI01000314.1	16	8927	11.4445	1	1	1	1	1	1
Bacteroides fragilis str. S13 L11	NZ_JGDI01000297.1	54448	66698	6.0667	0	1	0	1	1	1
Bacteroides fragilis str. 1007-1-F #4	NZ_JGDK01000122.1	108340	117251	11.4445	1	1	1	1	1	1
Bacteroides fragilis str. 1007-1-F #4	NZ_JGDK01000053.1	12738	24988	6.0667	0	1	0	1	1	1
Bacteroides fragilis str. 1007-1-F #4	JGDK01000053.1	12738	24988	4.0592	0	1	0	0	1	1
Bacteroides fragilis str. 1007-1-F #7	NZ_JGDL01000038.1	117702	126613	11.4445	1	1	1	1	1	1
Bacteroides fragilis str. 1007-1-F #7	NZ_JGDL01000035.1	139777	152027	6.0667	0	1	0	1	1	1
Bacteroides fragilis str. 1007-1-F #7	JGDL01000035.1	139777	152027	4.0592	0	1	0	0	1	1
Bacteroides fragilis str. 3397 N2	NZ_JGDN01000066.1	183824	192735	11.4449	1	1	1	1	1	1
Bacteroides fragilis str. 3397 N2	NZ_JGDN01000065.1	222777	235027	6.0665	0	1	0	1	1	1
Bacteroides fragilis str. 3397 T14	NZ_JGDO01000036.1	183824	192735	11.4449	1	1	1	1	1	1
Bacteroides fragilis str. 3397 T14	NZ_JGDO01000035.1	276396	288646	6.0665	0	1	0	1	1	1
Bacteroides fragilis str. 3397 T14	JGDO01000035.1	276396	288646	4.0591	0	1	0	0	1	1
Bacteroides fragilis str. 3-F-2 #6	NZ_JGDT01000066.1	74442	83353	11.4452	1	1	1	1	1	1
Bacteroides fragilis str. 3-F-2 #6	NZ_JGDT01000062.1	52811	65061	6.0668	0	1	0	1	1	1
Bacteroides fragilis str. 1007-1-F #10	NZ_JGEA01000025.1	182187	191098	11.4445	1	1	1	1	1	1
Bacteroides fragilis str. 1007-1-F #10	JGEA01000024.1	64958	77178	4.0591	0	1	0	0	1	1
Bacteroides fragilis str. 1007-1-F #10	NZ_JGEA01000024.1	64928	77178	6.0667	0	1	0	1	1	1
Bacteroides fragilis str. 1007-1-F #3	NZ_JGEB01000077.1	182187	191098	11.4445	1	1	1	1	1	1
Bacteroides fragilis str. 1007-1-F #3	NZ_JGEB01000076.1	65292	77542	6.0667	0	1	0	1	1	1
Bacteroides fragilis str. 1007-1-F #3	JGEB01000076.1	65292	77542	4.0592	0	1	0	0	1	1
Bacteroides fragilis str. 1007-1-F #9	NZ_JGEC01000020.1	132467	141378	11.4445	1	1	1	1	1	1
Bacteroides fragilis str. 1007-1-F #9	JGEC01000020.1	132467	141378	11.4431	1	1	1	1	1	1
Bacteroides fragilis str. 1007-1-F #9	NZ_JGEC01000018.1	769897	782147	6.0667	0	1	0	1	1	1
Bacteroides fragilis str. 1007-1-F #9	JGEC01000018.1	769990	782147	4.0591	0	1	0	0	1	1
Bacteroides fragilis str. 1009-4-F #10	NZ_JGED01000015.1	165792	174703	11.4452	1	1	1	1	1	1
Bacteroides fragilis str. 1009-4-F #10	JGED01000015.1	165840	174703	11.445	1	1	1	1	1	1
Bacteroides fragilis str. 1009-4-F #10	NZ_JGED01000021.1	808681	820931	6.0668	0	1	0	1	1	1
Bacteroides fragilis str. 1009-4-F #10	JGED01000021.1	808681	820931	4.0593	0	1	0	0	1	1
Bacteroides fragilis str. 1009-4-F #7	NZ_JGEE01000032.1	170954	179865	11.4452	1	1	1	1	1	1
Bacteroides fragilis str. 1009-4-F #7	NZ_JGEE01000031.1	679153	691403	6.0668	0	1	0	1	1	1
Bacteroides fragilis str. 1009-4-F #7	JGEE01000031.1	679183	691403	4.0594	0	1	0	0	1	1
Bacteroides fragilis str. 3397 N3	NZ_JGEG01000073.1	183824	192735	11.4449	1	1	1	1	1	1
Bacteroides fragilis str. 3397 N3	JGEG01000073.1	183905	192735	11.4431	1	1	1	1	1	1
Bacteroides fragilis str. 3397 N3	NZ_JGEG01000072.1	599443	611693	6.0665	0	1	0	1	1	1
Bacteroides fragilis str. 3397 N3	JGEG01000072.1	599443	611693	4.0591	0	1	0	0	1	1
Bacteroides fragilis str. 1007-1-F #5	NZ_JGVD01000063.1	122416	131327	11.4445	1	1	1	1	1	1
Bacteroides fragilis str. 1007-1-F #5	NZ_JGVD01000060.1	74292	86542	6.0667	0	1	0	1	1	1
Bacteroides fragilis str. 1007-1-F #5	JGVD01000060.1	74292	86542	4.0592	0	1	0	0	1	1
Bacteroides fragilis str. 1007-1-F #6	NZ_JGVF01000065.1	117465	126376	11.4445	1	1	1	1	1	1
Bacteroides fragilis str. 1007-1-F #6	NZ_JGVF01000063.1	139776	152026	6.0667	0	1	0	1	1	1
Bacteroides fragilis str. 1007-1-F #6	JGVF01000063.1	139776	152026	4.0592	0	1	0	0	1	1
Bacteroides fragilis str. A7 (UDC12-2)	NZ_JGEK01000065.1	15106	24017	11.4449	1	1	1	1	1	1
Bacteroides fragilis str. A7 (UDC12-2)	NZ_JGEK01000062.1	787567	799832	6.0663	0	1	0	1	1	1
Bacteroides fragilis str. A7 (UDC12-2)	JGEK01000062.1	787597	799832	6.0664	0	1	0	1	1	1
Bacteroides fragilis str. DS-208	NZ_JGDE01000107.1	74154	83063	11.4449	1	1	1	1	1	1
Bacteroides fragilis str. S23 R14	NZ_JGDX01000068.1	115814	124722	11.4451	1	1	1	1	1	1
Bacteroides fragilis str. S23 R14	NZ_JGDX01000064.1	25362	37612	6.0666	0	1	0	1	1	1
Bacteroides fragilis str. S23 R14	JGDX01000064.1	25362	37612	4.0591	0	1	0	0	1	1
Bacteroides fragilis str. S23L24	NZ_JGEL01000037.1	116051	124959	11.4451	1	1	1	1	1	1
Bacteroides fragilis str. S23L24	JGEL01000037.1	116051	124959	11.4437	1	1	1	1	1	1
Bacteroides fragilis str. S23L24	NZ_JGEL01000034.1	24976	37226	6.0666	0	1	0	1	1	1
Bacteroides fragilis str. S23L24	JGEL01000034.1	24976	37226	4.0591	0	1	0	0	1	1
Bacteroides fragilis str. S23L17	NZ_JHEF01000031.1	118813	127721	11.4451	1	1	1	1	1	1
Bacteroides fragilis str. S23L17	JHEF01000031.1	118813	127721	11.4437	1	1	1	1	1	1
Bacteroides fragilis str. S23L17	NZ_JHEF01000029.1	24893	37143	6.0666	0	1	0	1	1	1
Bacteroides fragilis str. S23L17	JHEF01000029.1	24893	37143	4.0591	0	1	0	0	1	1
Bacteroides fragilis str. 20793-3	NZ_JGEF01000037.1	107309	116350	11.4446	1	1	1	1	1	1
Bacteroides fragilis str. 20793-3	JGEF01000037.1	107309	116350	11.4448	1	1	1	1	1	1
Bacteroides fragilis str. B1 (UDC16-1)	JGDU01000249.1	73210	82121	11.444	1	1	1	1	1	1
Bacteroides fragilis str. B1 (UDC16-1)	JGDU01000247.1	64213	76370	4.0579	0	1	0	0	1	1
Bacteroides fragilis str. S24L15	NZ_JGEM01000059.1	119186	128097	11.4448	1	1	1	1	1	1
Bacteroides fragilis str. S24L15	NZ_JGEM01000057.1	74244	86494	6.0664	0	1	0	1	1	1
Bacteroides fragilis str. S24L15	JGEM01000057.1	74244	86494	6.0652	0	1	0	1	1	1
Bacteroides fragilis str. S24L26	NZ_JGEN01000050.1	119121	128032	11.4448	1	1	1	1	1	1
Bacteroides fragilis str. S24L26	NZ_JGEN01000049.1	73675	85925	6.0664	0	1	0	1	1	1
Bacteroides fragilis str. S24L26	JGEN01000049.1	73675	85925	6.0652	0	1	0	1	1	1
Bacteroides fragilis str. S24L34	NZ_JGEO01000044.1	117466	126377	11.4448	1	1	1	1	1	1
Bacteroides fragilis str. S24L34	JGEO01000044.1	117466	126377	11.4434	1	1	1	1	1	1
Bacteroides fragilis str. S24L34	NZ_JGEO01000042.1	73675	85925	6.0664	0	1	0	1	1	1
Bacteroides fragilis str. S24L34	JGEO01000042.1	73675	85925	4.0589	0	1	0	0	1	1
Bacteroides fragilis str. 3783N1-2	NZ_JGCS01000416.1	1121	9592	6.3194	1	0	1	1	1	0
Bacteroides fragilis str. 3783N1-2	NZ_JGCS01000165.1	40402	52652	6.0669	0	1	0	1	1	1
Bacteroides fragilis str. 3783N1-2	JGCS01000165.1	40432	52652	4.0594	0	1	0	0	1	1
Bacteroides fragilis str. 3783N2-1	NZ_JGCT01000167.1	49809	58720	11.4447	1	1	1	1	1	1
Bacteroides fragilis str. 3783N2-1	NZ_JGCT01000160.1	40618	52868	6.0669	0	1	0	1	1	1
Bacteroides fragilis str. 3783N2-1	JGCT01000160.1	40618	52868	4.0594	0	1	0	0	1	1
Bacteroides fragilis str. 3976T7	NZ_JGCU01000176.1	49809	58720	11.4447	1	1	1	1	1	1
Bacteroides fragilis str. 3976T7	NZ_JGCU01000169.1	40618	52868	6.0669	0	1	0	1	1	1
Bacteroides fragilis str. 3976T7	JGCU01000169.1	40618	52868	4.0594	0	1	0	0	1	1
Bacteroides fragilis str. 3783N1-8	NZ_JGDR01000054.1	121439	130350	11.4447	1	1	1	1	1	1
Bacteroides fragilis str. 3783N1-8	JGDR01000054.1	121439	130350	11.4433	1	1	1	1	1	1
Bacteroides fragilis str. 3783N1-8	NZ_JGDR01000053.1	65093	77343	6.0669	0	1	0	1	1	1
Bacteroides fragilis str. 3783N1-8	JGDR01000053.1	65093	77343	4.0594	0	1	0	0	1	1
Bacteroides fragilis str. 3783N1-6	NZ_JGEU01000035.1	120946	129857	11.4447	1	1	1	1	1	1
Bacteroides fragilis str. 3783N1-6	NZ_JGEU01000034.1	739481	751731	6.0669	0	1	0	1	1	1
Bacteroides fragilis str. 3783N1-6	JGEU01000034.1	739481	751731	4.0594	0	1	0	0	1	1
Bacteroides fragilis str. Korea 419	JGDW01000067.1	105532	114443	11.4424	1	1	1	1	1	1
Bacteroides fragilis str. Korea 419	JGDW01000065.1	139775	151995	4.0591	0	1	0	0	1	1
Bacteroides fragilis str. Ds-233	NZ_JGDG01000420.1	933	9844	11.4442	1	1	1	1	1	1
Bacteroides fragilis str. Ds-233	JGDG01000407.1	39355	51575	6.0655	0	1	0	1	1	1
Bacteroides fragilis str. Ds-233	NZ_JGDG01000407.1	39325	51575	6.0667	0	1	0	1	1	1
Bacteroides fragilis str. 3397 T10	JGCP01002489.1	109210	118040	11.4429	1	1	1	1	1	1
Bacteroides fragilis str. 3397 T10	JGCP01002484.1	20736	32956	4.0591	0	1	0	0	1	1
Bacteroides ovatus CAG:22	CBDX010000175.1	28006	36928	11.4543	1	1	1	1	1	1
Bacteroides congonensis D55t1_190419_D3	NZ_JADMQC010000018.1	20215	29180	11.4999	1	1	1	1	1	1
Bacteroides congonensis 1001270H_150608_D1	NZ_JADMZD010000008.1	156922	165643	8.2697	1	1	0	1	1	1
Bacteroides congonensis Marseille-P3132T	NZ_FQXY01000009.1	1080002	1088775	8.267	1	1	0	1	1	1
Bacteroides acidifaciens 1e8A	NZ_CDPR01000017.1	1876	3599	5.098	0	0	0	1	1	1
Bacteroides sp. CAG:754	CBCP010000047.1	28148	36874	8.2681	1	1	0	1	1	1
Bacteroides pyogenes DD34	NZ_JADRGG010000049.1	7649	16603	11.433	1	1	1	1	1	1
Bacteroides pyogenes DD33	NZ_JADRGH010000050.1	7649	16603	11.433	1	1	1	1	1	1
Bacteroides pyogenes DD32	NZ_JADRGI010000050.1	3328	12282	11.433	1	1	1	1	1	1
Bacteroides pyogenes DD31	NZ_JADRGJ010000052.1	7644	16598	11.433	1	1	1	1	1	1
Bacteroides pyogenes DD22	NZ_JADRGS010000050.1	7649	16603	11.433	1	1	1	1	1	1
Bacteroides pyogenes KG-32	NZ_VKLV01000015.1	3455	12409	11.433	1	1	1	1	1	1
Muribaculaceae bacterium	JAFUKL010000024.1	30299	39082	11.3766	1	1	1	1	1	1
Muribaculaceae bacterium	JAEKDI010000046.1	65144	73651	11.3047	1	1	1	1	1	1
Muribaculaceae bacterium	JAEKDM010000112.1	40979	49648	11.3283	1	1	1	1	1	1
Muribaculaceae bacterium	JAGATN010000037.1	202776	211364	11.317	1	1	1	1	1	1
Muribaculaceae bacterium	JAEKDF010000147.1	10398	18462	9.2797	0	1	1	1	1	1
Muribaculaceae bacterium	JAEKDG010000155.1	10285	18349	9.28	0	1	1	1	1	1
Muribaculaceae bacterium	BLMP01000371.1	3866	11930	9.2806	0	1	1	1	1	1
Muribaculaceae bacterium	BLLX01000020.1	2936	10992	9.2831	0	1	1	1	1	1
Muribaculaceae bacterium	JAGAJJ010000027.1	31720	39846	9.2824	0	1	1	1	1	1
Muribaculaceae bacterium	JAGAST010000042.1	4912	10808	7.2131	0	0	1	1	1	1
Muribaculaceae bacterium Isolate-080 (Janvier)	RIBG01000001.1	463312	471981	11.3288	1	1	1	1	1	1
Muribaculaceae bacterium Isolate-104 (HZI)	RIBJ01000033.1	115846	124210	11.3082	1	1	1	1	1	1
Muribaculaceae bacterium Isolate-037 (Harlan)	RIAZ01000032.1	11023	19490	11.2187	1	1	1	1	1	1
Muribaculaceae bacterium Isolate-043 (Harlan)	RIBB01000009.1	75150	83211	9.2744	0	1	1	1	1	1
Muribaculaceae bacterium Isolate-105 (HZI)	RIBK01000004.1	204601	212653	9.2744	0	1	1	1	1	1
Muribaculaceae bacterium Isolate-004 (NCI)	SCEH01000036.1	863	8915	6.2564	0	1	1	0	1	1
Muribaculaceae bacterium Isolate-001 (NCI)	SCEF01000008.1	32455	40519	9.2804	0	1	1	1	1	1
Muribaculaceae bacterium Isolate-036 (Harlan)	RIAY01000019.1	2738	10802	9.2799	0	1	1	1	1	1
Muribaculaceae bacterium Isolate-114 (HZI)	RIBN01000003.1	180372	188436	9.2796	0	1	1	1	1	1
Muribaculaceae bacterium Isolate-113 (HZI)	RIBM01000002.1	180434	188498	9.2796	0	1	1	1	1	1
Muribaculaceae bacterium Isolate-039 (Harlan)	RIBE01000023.1	21380	29436	9.2844	0	1	1	1	1	1
Muribaculaceae bacterium Isolate-083 (Janvier)	RIBC01000024.1	21557	29613	9.2841	0	1	1	1	1	1
Muribaculaceae bacterium Isolate-077 (Janvier)	RIBF01000034.1	21557	29613	9.2841	0	1	1	1	1	1
Muribaculaceae bacterium Isolate-084 (Janvier)	RIBD01000034.1	1657	9713	9.2841	0	1	1	1	1	1
Bacteroidales bacterium	JAAZJC010000147.1	1	6081	5.217	1	1	1	0	0	0
Bacteroidales bacterium	JAFQRX010000156.1	7782	16459	11.3604	1	1	1	1	1	1
Bacteroidales bacterium	JAFTXI010000003.1	86940	95494	8.1764	1	1	0	1	1	1
Bacteroidales bacterium	JAFTUF010000008.1	47029	55706	11.3594	1	1	1	1	1	1
Bacteroidales bacterium	JAFPZF010000005.1	64080	72679	11.2972	1	1	1	1	1	1
Bacteroidales bacterium	JAFXSO010000015.1	8956	20920	11.3107	1	1	1	1	1	1
Bacteroidales bacterium	JAFYEO010000019.1	635	7791	5.2721	1	1	1	0	0	0
Bacteroidales bacterium	JAFUYD010000061.1	1160	10247	8.2016	1	0	1	1	1	1
Bacteroidales bacterium	JAFZUH010000076.1	4948	12166	5.2786	1	1	1	0	0	0
Bacteroidales bacterium	JAFTCA010000039.1	14316	23278	11.3304	1	1	1	1	1	1
Bacteroidales bacterium	JAFRUI010000013.1	146262	155097	11.3317	1	1	1	1	1	1
Bacteroidales bacterium	JAAVFN010000035.1	41609	50392	11.3066	1	1	1	1	1	1
Bacteroidales bacterium	JAAVFQ010000006.1	27726	36509	11.307	1	1	1	1	1	1
Bacteroidales bacterium	JAAVGB010000030.1	17	8474	9.2882	1	1	1	1	1	0
Bacteroidales bacterium	JAAVFR010000018.1	63404	72187	11.3053	1	1	1	1	1	1
Bacteroidales bacterium	JAGCXH010000010.1	10919	19575	11.2752	1	1	1	1	1	1
Bacteroidales bacterium	SUWW01000003.1	97067	105723	11.275	1	1	1	1	1	1
Bacteroidales bacterium	JAFSOU010000012.1	2567	22513	11.3403	1	1	1	1	1	1
Bacteroidales bacterium	JAFSPS010000050.1	36598	45340	8.2529	1	1	1	0	1	1
Bacteroidales bacterium	JAFZIS010000026.1	32293	41395	8.1512	1	1	0	1	1	1
Bacteroidales bacterium	JAFSYW010000048.1	7174	15979	11.3217	1	1	1	1	1	1
Bacteroidales bacterium	JAFYBP010000021.1	13887	37202	11.3398	1	1	1	1	1	1
Bacteroidales bacterium	JAFVBC010000026.1	47373	56142	11.2971	1	1	1	1	1	1
Bacteroidales bacterium	JAFSLU010000089.1	9722	18575	11.3225	1	1	1	1	1	1
Bacteroidales bacterium	JAFWVY010000014.1	58034	66718	8.2762	1	1	1	0	1	1
Bacteroidales bacterium	JAFTBM010000024.1	46387	55177	11.2872	1	1	1	1	1	1
Bacteroidales bacterium	SUWX01000006.1	85993	95604	11.2959	1	1	1	1	1	1
Bacteroidales bacterium	JAGCYH010000047.1	83191	91725	11.3019	1	1	1	1	1	1
Bacteroidales bacterium	JAFSKA010000099.1	13927	23008	11.3016	1	1	1	1	1	1
Bacteroidales bacterium	JAFVNW010000018.1	47452	56533	11.3033	1	1	1	1	1	1
Bacteroidales bacterium	JAFVBB010000009.1	4034	12901	11.2983	1	1	1	1	1	1
Bacteroidales bacterium	JAGZOX010000013.1	27747	37202	11.3245	1	1	1	1	1	1
Bacteroidales bacterium	JAFTDN010000063.1	1	7445	4.1261	1	1	1	0	0	0
Bacteroidales bacterium	NVRE01000003.1	928	13941	8.0695	1	1	0	1	1	1
Bacteroidales bacterium	JAFZUC010000405.1	374	3439	4.1207	0	1	0	0	1	1
Bacteroidales bacterium	JAGHRX010000112.1	90	7120	5.1784	0	1	1	1	0	0
Bacteroidales bacterium	JAAVGP010000006.1	4703	12149	6.1041	0	1	0	1	1	1
Bacteroidales bacterium	JAAVGL010000004.1	26254	33697	6.1043	0	1	0	1	1	1
Bacteroidales bacterium	SUXE01000013.1	23251	31098	9.261	0	1	1	1	1	1
Bacteroidales bacterium	JAEINU010000011.1	58706	68367	4.0615	0	1	0	0	1	1
Bacteroidales bacterium	JAAVFG010000025.1	87633	93551	7.2285	0	0	1	1	1	1
Bacteroidales bacterium	JAGCCM010000377.1	1089	7050	7.2244	0	0	1	1	1	1
Bacteroidales bacterium	JAFSXB010000190.1	148	5868	7.2205	0	0	1	1	1	1
Bacteroidales bacterium	JAFRYM010000074.1	881	6774	7.2188	0	0	1	1	1	1
Bacteroidales bacterium	JAAVGD010000004.1	100247	105232	7.1952	0	0	1	1	1	1
Bacteroidales bacterium	JAFVOY010000066.1	3893	5516	5.0718	0	0	0	1	1	1
Bacteroidales bacterium	JAFUQD010000162.1	2688	4311	5.0714	0	0	0	1	1	1
Bacteroidales bacterium	JAFSAB010000002.1	4424	6046	5.0722	0	0	0	1	1	1
Bacteroidales bacterium	JAGCQZ010000015.1	1635	3512	5.0617	0	0	0	1	1	1
Bacteroidales bacterium	JAFSLE010000107.1	5922	7557	5.0613	0	0	0	1	1	1
Bacteroidales bacterium	JAAZJC010000229.1	1087	2741	5.0495	0	0	0	1	1	1
Bacteroidales bacterium	JAGCRI010000133.1	3748	5410	5.0567	0	0	0	1	1	1
Bacteroidales bacterium	JAFUVR010000013.1	6931	8775	5.0384	0	0	0	1	1	1
Bacteroidales bacterium	JAGCFM010000423.1	1139	2678	5.0515	0	0	0	1	1	1
Bacteroidales bacterium	JAGCXS010000094.1	4926	6465	5.0516	0	0	0	1	1	1
Bacteroidales bacterium	JAGCTN010000054.1	519	2058	5.0516	0	0	0	1	1	1
Bacteroidales bacterium	JAFXXO010000137.1	9117	10672	5.0517	0	0	0	1	1	1
Bacteroidales bacterium	JAFXUB010000206.1	2461	4032	5.0513	0	0	0	1	1	1
Bacteroidales bacterium	JAFVBF010000037.1	30962	32588	5.039	0	0	0	1	1	1
Bacteroidales bacterium	JAFOPQ010000237.1	2840	4319	5.0437	0	0	0	1	1	1
Bacteroidales bacterium	JAFXYA010000058.1	20607	22086	5.0434	0	0	0	1	1	1
Bacteroidales bacterium	JAFZAF010000008.1	5446	6827	5.0362	0	0	0	1	1	1
Bacteroidales bacterium	JAFRUT010000013.1	18972	20451	5.0432	0	0	0	1	1	1
Bacteroidales bacterium	JAFORC010000309.1	1826	3305	5.0433	0	0	0	1	1	1
Bacteroidales bacterium	JAFPVQ010000032.1	31485	33173	5.0431	0	0	0	1	1	1
Bacteroidales bacterium	JAFSWO010000011.1	27669	29136	5.0377	0	0	0	1	1	1
Bacteroidales bacterium	JAFPEI010000063.1	450	2138	5.0426	0	0	0	1	1	1
Bacteroidales bacterium	JAFNRS010000046.1	475	2081	5.0427	0	0	0	1	1	1
Bacteroidales bacterium	JAFRRQ010000030.1	77971	79444	5.0387	0	0	0	1	1	1
Bacteroidales bacterium	JAFXME010000014.1	68296	69980	5.0427	0	0	0	1	1	1
Bacteroidales bacterium	JAFRNC010000009.1	157828	159298	5.0388	0	0	0	1	1	1
Bacteroidales bacterium SW299	SDWH01000001.1	93736	102704	11.3482	1	1	1	1	1	1
Bacteroidales bacterium KHT7	FNBQ01000016.1	79587	87680	9.2702	0	1	1	1	1	1
Bacteroidales bacterium NM04_E33	SRYB01000009.1	15633	24100	11.2187	1	1	1	1	1	1
Bacteroidales bacterium NM76_A32	SSTL01000008.1	15633	24100	11.2187	1	1	1	1	1	1
Bacteroidales bacterium NM74_B14	SRZD02000008.1	75294	83761	11.2187	1	1	1	1	1	1
Bacteroidales bacterium KA00251	KQ959279.1	208570	216834	6.1786	0	1	1	0	1	1
Bacteroidales bacterium KA00344	KQ959460.1	7033	15302	9.2413	0	1	1	1	1	1
Bacteroidales bacterium Barb6XT	LBCW01000001.1	8894	15579	7.1914	0	0	1	1	1	1
Bacteroidales bacterium Barb6	LBCY01000164.1	142	5941	7.1891	0	0	1	1	1	1
Bacteroidales bacterium Barb7	LBCZ01000127.1	100	4336	7.1431	0	0	1	1	1	1
Candidatus Phocaeicola excrementipullorum	JAHLFJ010000095.1	6250	14878	9.3318	1	1	1	1	1	0
Phocaeicola vulgatus ATCC 8482	NC_009614.1	2826505	2835500	11.3925	1	1	1	1	1	1
Phocaeicola vulgatus PC510	NZ_ADKO01000006.1	26051	35046	11.3909	1	1	1	1	1	1
Phocaeicola vulgatus PC510	ADKO01000006.1	26051	35046	11.3908	1	1	1	1	1	1
Phocaeicola vulgatus	NZ_CAJTAS010000015.1	40358	49353	11.3906	1	1	1	1	1	1
Phocaeicola vulgatus	NZ_CAJTJM010000018.1	29364	38359	11.3906	1	1	1	1	1	1
Phocaeicola vulgatus	DYZI01000043.1	72530	81525	11.3919	1	1	1	1	1	1
Phocaeicola vulgatus	JAHACN010000041.1	14079	23074	11.3916	1	1	1	1	1	1
Phocaeicola vulgatus	MNQV01000164.1	4251	13246	11.3907	1	1	1	1	1	1
Phocaeicola vulgatus	JAGZJW010000007.1	27578	34896	5.3141	1	1	1	0	0	0
Phocaeicola vulgatus	RJZJ01000051.1	30794	32476	5.0731	0	0	0	1	1	1
Phocaeicola vulgatus FDAARGOS_1098	NZ_CP068488.1	4343240	4352235	11.3925	1	1	1	1	1	1
Phocaeicola vulgatus FDAARGOS_1099	NZ_CP068489.1	3598166	3607161	11.3906	1	1	1	1	1	1
Phocaeicola vulgatus BFG-191	NZ_CP081912.1	525564	534559	11.3909	1	1	1	1	1	1
Phocaeicola vulgatus 2789STDY5834842	NZ_CYZI01000010.1	26159	35154	11.3925	1	1	1	1	1	1
Phocaeicola vulgatus 2789STDY5834842	CYZI01000010.1	26195	35154	11.3923	1	1	1	1	1	1
Phocaeicola vulgatus 2789STDY5834944	NZ_CZBK01000013.1	94075	103070	11.3925	1	1	1	1	1	1
Phocaeicola vulgatus 2789STDY5834944	CZBK01000013.1	94075	103034	11.3923	1	1	1	1	1	1
Phocaeicola vulgatus 2789STDY5834944	NZ_CZBK01000026.1	272	1954	5.0731	0	0	0	1	1	1
Phocaeicola vulgatus VPI-4245	NZ_JABDSA010000083.1	75961	84956	11.3925	1	1	1	1	1	1
Phocaeicola vulgatus VPI-2365	NZ_JABDSB010000069.1	102633	111628	11.392	1	1	1	1	1	1
Phocaeicola vulgatus VPI-6186	NZ_JABDSC010000085.1	116653	125648	11.3909	1	1	1	1	1	1
Phocaeicola vulgatus VPI-5710	NZ_JABDSD010000053.1	3405	12400	11.3909	1	1	1	1	1	1
Phocaeicola vulgatus VPI-4025	NZ_JABDSF010000073.1	32857	41851	11.3919	1	1	1	1	1	1
Phocaeicola vulgatus VPI-4496.2	NZ_JABDSG010000115.1	29247	38242	11.3909	1	1	1	1	1	1
Phocaeicola vulgatus VPI-BV8526	NZ_JABDSI010000127.1	53681	62676	11.3909	1	1	1	1	1	1
Phocaeicola vulgatus FSDTA-HCM-XY-14	NZ_JABFHW010000014.1	26112	35107	11.3919	1	1	1	1	1	1
Phocaeicola vulgatus H23	NZ_JABWDE010000048.1	21076	30071	11.3925	1	1	1	1	1	1
Phocaeicola vulgatus H23	NZ_JABWDE010000023.1	52784	54466	5.0731	0	0	0	1	1	1
Phocaeicola vulgatus B33	NZ_JABWDJ010000002.1	127095	136090	11.3925	1	1	1	1	1	1
Phocaeicola vulgatus FBJS10K3	NZ_JACBPS010000023.1	25232	34227	11.3919	1	1	1	1	1	1
Phocaeicola vulgatus FGZY37K4	NZ_JACBPT010000031.1	47405	56400	11.3906	1	1	1	1	1	1
Phocaeicola vulgatus FJSWX62K35	NZ_JACBPU010000006.1	19482	28477	11.3909	1	1	1	1	1	1
Phocaeicola vulgatus FSDLZ51K1	NZ_JACBPV010000016.1	14430	23425	11.3909	1	1	1	1	1	1
Phocaeicola vulgatus FSDTA11B14	NZ_JACBPW010000014.1	26112	35107	11.3919	1	1	1	1	1	1
Phocaeicola vulgatus D54t1_190329_D4	NZ_JADMPG010000003.1	26331	35326	11.3909	1	1	1	1	1	1
Phocaeicola vulgatus D52t1_170925_H2	NZ_JADMQN010000009.1	7308	16303	11.3909	1	1	1	1	1	1
Phocaeicola vulgatus BSD2780120875_150330_A6	NZ_JADMTP010000025.1	64252	73247	11.3901	1	1	1	1	1	1
Phocaeicola vulgatus BSD2780120874_150323_H11	NZ_JADMUW010000074.1	7390	16385	11.3925	1	1	1	1	1	1
Phocaeicola vulgatus J1101004_170508_E5	NZ_JADMUZ010000026.1	7444	16439	11.391	1	1	1	1	1	1
Phocaeicola vulgatus D43t1_170807_F8	NZ_JADNDU010000009.1	26168	35163	11.3919	1	1	1	1	1	1
Phocaeicola vulgatus D59t2_181005_D1	NZ_JADNEB010000022.1	6937	15932	11.3909	1	1	1	1	1	1
Phocaeicola vulgatus 1001713B170207_170306_C1	NZ_JADNIH010000036.1	19573	28568	11.3911	1	1	1	1	1	1
Phocaeicola vulgatus 1001713B170207_170306_C1	NZ_JADNIH010000053.1	33866	35548	5.0731	0	0	0	1	1	1
Phocaeicola vulgatus D53t1_180928_C3	NZ_JADNKE010000003.1	166202	175197	11.3909	1	1	1	1	1	1
Phocaeicola vulgatus D40t1_170626_E11	NZ_JADNKJ010000074.1	130	9125	11.3906	1	1	1	1	1	1
Phocaeicola vulgatus 1001095H_141210_B11	NZ_JADNKW010000010.1	26213	35208	11.3925	1	1	1	1	1	1
Phocaeicola vulgatus D59t2_181005_H2	NZ_JADNLG010000040.1	29653	38648	11.3904	1	1	1	1	1	1
Phocaeicola vulgatus BSD2780061687b_171204_C12	NZ_JADNNC010000002.1	188500	197495	11.3919	1	1	1	1	1	1
Phocaeicola vulgatus D6t1_180914_F5	NZ_JADNNY010000049.1	19502	28497	11.3909	1	1	1	1	1	1
Phocaeicola vulgatus D53t1_180928_A4	NZ_JADNOL010000044.1	365	9360	11.3909	1	1	1	1	1	1
Phocaeicola vulgatus 1001275B_160808_F10	NZ_JADNOM010000006.1	120964	129959	11.3905	1	1	1	1	1	1
Phocaeicola vulgatus 1001270H_150608_A12	NZ_JADPDR010000001.1	126080	135075	11.392	1	1	1	1	1	1
Phocaeicola vulgatus 1001713B170221_170320_E11	NZ_JADPEO010000529.1	1374	3008	5.0759	0	0	0	1	1	1
Phocaeicola vulgatus 1001302B_160321_C6	NZ_JADPEZ010000003.1	26128	35123	11.3907	1	1	1	1	1	1
Phocaeicola vulgatus MSK.23.57	NZ_JAHOBM010000008.1	86718	95713	11.3917	1	1	1	1	1	1
Phocaeicola vulgatus MSK.23.53	NZ_JAHOBN010000010.1	86718	95713	11.3917	1	1	1	1	1	1
Phocaeicola vulgatus MSK.23.52	NZ_JAHOBO010000010.1	86718	95713	11.3917	1	1	1	1	1	1
Phocaeicola vulgatus MSK.23.51	NZ_JAHOBP010000011.1	86718	95713	11.3917	1	1	1	1	1	1
Phocaeicola vulgatus MSK.23.48	NZ_JAHOBS010000010.1	86718	95713	11.3917	1	1	1	1	1	1
Phocaeicola vulgatus MSK.23.32	NZ_JAHOCA010000010.1	86718	95713	11.3917	1	1	1	1	1	1
Phocaeicola vulgatus MSK.22.66	NZ_JAHOCH010000008.1	86718	95713	11.3917	1	1	1	1	1	1
Phocaeicola vulgatus MSK.22.5	NZ_JAHOCM010000009.1	86718	95713	11.3917	1	1	1	1	1	1
Phocaeicola vulgatus MSK.22.48	NZ_JAHOCN010000010.1	86718	95713	11.3917	1	1	1	1	1	1
Phocaeicola vulgatus MSK.22.47	NZ_JAHOCO010000010.1	86718	95713	11.3917	1	1	1	1	1	1
Phocaeicola vulgatus MSK.22.46	NZ_JAHOCP010000010.1	86718	95713	11.3917	1	1	1	1	1	1
Phocaeicola vulgatus MSK.22.41	NZ_JAHOCR010000010.1	7274	16269	11.3917	1	1	1	1	1	1
Phocaeicola vulgatus MSK.22.38	NZ_JAHOCT010000010.1	7274	16269	11.3917	1	1	1	1	1	1
Phocaeicola vulgatus MSK.22.30	NZ_JAHOCV010000010.1	86718	95713	11.3917	1	1	1	1	1	1
Phocaeicola vulgatus MSK.22.3	NZ_JAHOCW010000011.1	86718	95713	11.3917	1	1	1	1	1	1
Phocaeicola vulgatus MSK.22.21	NZ_JAHOCZ010000010.1	86718	95713	11.3917	1	1	1	1	1	1
Phocaeicola vulgatus MSK.22.14	NZ_JAHODD010000010.1	86718	95713	11.3917	1	1	1	1	1	1
Phocaeicola vulgatus MSK.20.41	NZ_JAHOFK010000012.1	75756	84751	11.3916	1	1	1	1	1	1
Phocaeicola vulgatus MSK.20.28	NZ_JAHOFR010000011.1	44574	53569	11.3916	1	1	1	1	1	1
Phocaeicola vulgatus MSK.20.27	NZ_JAHOFS010000011.1	75756	84751	11.3916	1	1	1	1	1	1
Phocaeicola vulgatus MSK.19.95	NZ_JAHOFU010000023.1	58176	67171	11.3919	1	1	1	1	1	1
Phocaeicola vulgatus MSK.19.93	NZ_JAHOFV010000020.1	7183	16178	11.3919	1	1	1	1	1	1
Phocaeicola vulgatus MSK.19.88	NZ_JAHOFY010000011.1	66398	75393	11.3919	1	1	1	1	1	1
Phocaeicola vulgatus MSK.19.86	NZ_JAHOFZ010000023.1	7183	16178	11.3919	1	1	1	1	1	1
Phocaeicola vulgatus MSK.19.85	NZ_JAHOGA010000018.1	25639	34634	11.3919	1	1	1	1	1	1
Phocaeicola vulgatus MSK.19.45	NZ_JAHOGN010000023.1	7183	16178	11.3919	1	1	1	1	1	1
Phocaeicola vulgatus MSK.19.40	NZ_JAHOGQ010000009.1	66398	75393	11.3919	1	1	1	1	1	1
Phocaeicola vulgatus MSK.19.35	NZ_JAHOGT010000018.1	25158	34153	11.3919	1	1	1	1	1	1
Phocaeicola vulgatus MSK.19.32	NZ_JAHOGU010000022.1	58176	67171	11.3919	1	1	1	1	1	1
Phocaeicola vulgatus MSK.19.29	NZ_JAHOGW010000008.1	66398	75393	11.3919	1	1	1	1	1	1
Phocaeicola vulgatus MSK.19.26	NZ_JAHOGY010000007.1	66398	75393	11.3919	1	1	1	1	1	1
Phocaeicola vulgatus MSK.19.21	NZ_JAHOHB010000023.1	7183	16178	11.3919	1	1	1	1	1	1
Phocaeicola vulgatus MSK.19.20	NZ_JAHOHC010000023.1	7183	16178	11.3919	1	1	1	1	1	1
Phocaeicola vulgatus MSK.19.19	NZ_JAHOHD010000022.1	7183	16178	11.3919	1	1	1	1	1	1
Phocaeicola vulgatus MSK.19.16	NZ_JAHOHE010000022.1	7183	16178	11.3919	1	1	1	1	1	1
Phocaeicola vulgatus MSK.16.90	NZ_JAHOJG010000010.1	92864	101859	11.3909	1	1	1	1	1	1
Phocaeicola vulgatus MSK.16.86	NZ_JAHOJL010000010.1	92864	101859	11.3909	1	1	1	1	1	1
Phocaeicola vulgatus MSK.16.84	NZ_JAHOJM010000010.1	92864	101859	11.3909	1	1	1	1	1	1
Phocaeicola vulgatus MSK.16.83	NZ_JAHOJN010000010.1	92864	101859	11.3909	1	1	1	1	1	1
Phocaeicola vulgatus MSK.16.75	NZ_JAHOJS010000010.1	92864	101859	11.3909	1	1	1	1	1	1
Phocaeicola vulgatus MSK.16.61	NZ_JAHOKD010000010.1	92864	101859	11.3909	1	1	1	1	1	1
Phocaeicola vulgatus MSK.16.55	NZ_JAHOKH010000009.1	92864	101859	11.3909	1	1	1	1	1	1
Phocaeicola vulgatus MSK.16.47	NZ_JAHOKM010000009.1	92864	101859	11.3909	1	1	1	1	1	1
Phocaeicola vulgatus MSK.16.26	NZ_JAHOLB010000010.1	92864	101859	11.3909	1	1	1	1	1	1
Phocaeicola vulgatus MSK.16.2	NZ_JAHOLF010000010.1	92864	101859	11.3909	1	1	1	1	1	1
Phocaeicola vulgatus MSK.16.10	NZ_JAHOLK010000006.1	89848	98843	11.3909	1	1	1	1	1	1
Phocaeicola vulgatus MSK.22.36	NZ_JAHPXL010000010.1	86718	95713	11.3917	1	1	1	1	1	1
Phocaeicola vulgatus MSK.9.7	NZ_JAHPXM010000013.1	65393	74388	11.3925	1	1	1	1	1	1
Phocaeicola vulgatus MSK.9.7	NZ_JAHPXM010000043.1	32437	34119	5.0731	0	0	0	1	1	1
Phocaeicola vulgatus MSK.8.9	NZ_JAHPXP010000065.1	10644	19639	11.3925	1	1	1	1	1	1
Phocaeicola vulgatus MSK.8.34	NZ_JAHPXT010000062.1	10643	19638	11.3925	1	1	1	1	1	1
Phocaeicola vulgatus MSK.8.31	NZ_JAHPXV010000065.1	10644	19639	11.3925	1	1	1	1	1	1
Phocaeicola vulgatus MSK.8.30	NZ_JAHPXW010000064.1	10644	19639	11.3925	1	1	1	1	1	1
Phocaeicola vulgatus MSK.8.25	NZ_JAHPXZ010000062.1	10644	19639	11.3925	1	1	1	1	1	1
Phocaeicola vulgatus MSK.8.24	NZ_JAHPYA010000067.1	10644	19639	11.3925	1	1	1	1	1	1
Phocaeicola vulgatus MSK.8.17	NZ_JAHPYD010000066.1	10644	19639	11.3925	1	1	1	1	1	1
Phocaeicola vulgatus MSK.7.27	NZ_JAHPYL010000064.1	10644	19639	11.3925	1	1	1	1	1	1
Phocaeicola vulgatus MSK.7.25	NZ_JAHPYM010000065.1	10644	19639	11.3925	1	1	1	1	1	1
Phocaeicola vulgatus MSK.7.15	NZ_JAHPYQ010000064.1	10644	19639	11.3925	1	1	1	1	1	1
Phocaeicola vulgatus MSK.6.33	NZ_JAHPYS010000015.1	16060	25055	11.3919	1	1	1	1	1	1
Phocaeicola vulgatus MSK.19.56	NZ_JAHQYX010000021.1	7183	16178	11.3919	1	1	1	1	1	1
Phocaeicola vulgatus BJH_99	NZ_JAHYLK010000009.1	29036	38031	11.3916	1	1	1	1	1	1
Phocaeicola vulgatus BJH_93	NZ_JAHYLO010000022.1	7075	16070	11.3906	1	1	1	1	1	1
Phocaeicola vulgatus BJH_61	NZ_JAHYMO010000020.1	7073	16068	11.3904	1	1	1	1	1	1
Phocaeicola vulgatus BJH_57	NZ_JAHYMS010000048.1	27017	36012	11.3909	1	1	1	1	1	1
Phocaeicola vulgatus BJH_52	NZ_JAHYMW010000009.1	54104	63099	11.3932	1	1	1	1	1	1
Phocaeicola vulgatus BJH_50	NZ_JAHYMY010000028.1	53256	62251	11.3909	1	1	1	1	1	1
Phocaeicola vulgatus BJH_35	NZ_JAHYNN010000081.1	353	9348	11.3916	1	1	1	1	1	1
Phocaeicola vulgatus BJH_29	NZ_JAHYNT010000005.1	147341	156336	11.3916	1	1	1	1	1	1
Phocaeicola vulgatus BJH_199	NZ_JAHYOR010000011.1	6979	15974	11.3925	1	1	1	1	1	1
Phocaeicola vulgatus BJH_180	NZ_JAHYPI010000036.1	21101	30096	11.3925	1	1	1	1	1	1
Phocaeicola vulgatus BJH_173	NZ_JAHYPQ010000004.1	7251	16246	11.3909	1	1	1	1	1	1
Phocaeicola vulgatus BJH_137	NZ_JAHYQV010000001.1	257174	266169	11.3909	1	1	1	1	1	1
Phocaeicola vulgatus BJH_120	NZ_JAHYRG010000006.1	29036	38031	11.3916	1	1	1	1	1	1
Phocaeicola vulgatus BJH_118	NZ_JAHYRJ010000040.1	3954	12949	11.3919	1	1	1	1	1	1
Phocaeicola vulgatus BJH_102	NZ_JAHYRX010000041.1	25097	34092	11.3919	1	1	1	1	1	1
Phocaeicola vulgatus MSK.23.26	NZ_JAJBOI010000009.1	86718	95713	11.3917	1	1	1	1	1	1
Phocaeicola vulgatus MSK.22.7	NZ_JAJBPU010000009.1	86718	95713	11.3917	1	1	1	1	1	1
Phocaeicola vulgatus DFI.6.42	NZ_JAJCKB010000025.1	48900	57895	11.3907	1	1	1	1	1	1
Phocaeicola vulgatus DFI.5.25	NZ_JAJCMF010000027.1	26105	35100	11.3925	1	1	1	1	1	1
Phocaeicola vulgatus Bv127	NZ_JAKKWU010000034.1	7409	16404	11.3909	1	1	1	1	1	1
Phocaeicola vulgatus Bv2	NZ_JAKKWV010000015.1	98881	107876	11.3906	1	1	1	1	1	1
Phocaeicola vulgatus Bv425	NZ_JAKKWX010000032.1	42885	51880	11.3909	1	1	1	1	1	1
Phocaeicola vulgatus Bv433	NZ_JAKKWY010000004.1	26124	35119	11.3917	1	1	1	1	1	1
Phocaeicola vulgatus Bv4372	NZ_JAKKWZ010000006.1	21601	30596	11.3909	1	1	1	1	1	1
Phocaeicola vulgatus Bv452	NZ_JAKKXB010000020.1	2732	11727	11.3909	1	1	1	1	1	1
Phocaeicola vulgatus Bv4543	NZ_JAKKXC010000014.1	120851	129846	11.3909	1	1	1	1	1	1
Phocaeicola vulgatus Bv4563	NZ_JAKKXD010000015.1	120851	129846	11.3909	1	1	1	1	1	1
Phocaeicola vulgatus Bv46	NZ_JAKKXF010000015.1	98881	107876	11.3906	1	1	1	1	1	1
Phocaeicola vulgatus Bv4626	NZ_JAKKXH010000017.1	59869	68864	11.3919	1	1	1	1	1	1
Phocaeicola vulgatus Bv4806	NZ_JAKKXL010000054.1	19544	28539	11.3909	1	1	1	1	1	1
Phocaeicola vulgatus Bv4837	NZ_JAKKXM010000049.1	21230	30225	11.3909	1	1	1	1	1	1
Phocaeicola vulgatus Bv5	NZ_JAKKXN010000019.1	82992	91987	11.3909	1	1	1	1	1	1
Phocaeicola vulgatus Bv51	NZ_JAKKXO010000015.1	98881	107876	11.3906	1	1	1	1	1	1
Phocaeicola vulgatus Bv5203	NZ_JAKKXP010000014.1	9522	18517	11.3919	1	1	1	1	1	1
Phocaeicola vulgatus Bv5458	NZ_JAKKXT010000023.1	44969	53964	11.3909	1	1	1	1	1	1
Phocaeicola vulgatus DFI.6.58	NZ_JAKNGG010000058.1	20685	29680	11.3901	1	1	1	1	1	1
Phocaeicola vulgatus DFI.6.64	NZ_JAKNGJ010000014.1	55427	64422	11.3907	1	1	1	1	1	1
Phocaeicola vulgatus DFI.6.72	NZ_JAKNGO010000013.1	26124	35119	11.3907	1	1	1	1	1	1
Phocaeicola vulgatus dnLKV7	NZ_KE159465.1	156418	165413	11.3907	1	1	1	1	1	1
Phocaeicola vulgatus dnLKV7	ASSN01000002.1	141612	150571	11.3905	1	1	1	1	1	1
Phocaeicola vulgatus RJ2H1	NZ_PHJG01000053.1	26042	35037	11.3918	1	1	1	1	1	1
Phocaeicola vulgatus ATCC 8492	NZ_PUEN01000022.1	753137	762132	11.3925	1	1	1	1	1	1
Phocaeicola vulgatus AM25-23	NZ_QRHD01000019.1	25921	34916	11.3919	1	1	1	1	1	1
Phocaeicola vulgatus AM17-30	NZ_QRJV01000006.1	137405	146400	11.3909	1	1	1	1	1	1
Phocaeicola vulgatus AM14-27	NZ_QRKW01000004.1	165276	174271	11.3909	1	1	1	1	1	1
Phocaeicola vulgatus AM13-10	NZ_QRLJ01000007.1	135634	144629	11.3909	1	1	1	1	1	1
Phocaeicola vulgatus AF39-8AT	NZ_QROB01000001.1	66986	75981	11.3906	1	1	1	1	1	1
Phocaeicola vulgatus AF39-1	NZ_QROK01000001.1	67077	76072	11.3906	1	1	1	1	1	1
Phocaeicola vulgatus AF35-15AC	NZ_QRPO01000027.1	40053	49048	11.3909	1	1	1	1	1	1
Phocaeicola vulgatus AF35-11AC	NZ_QRPS01000027.1	40053	49048	11.3909	1	1	1	1	1	1
Phocaeicola vulgatus AF31-3	NZ_QRQI01000067.1	10459	19454	11.3909	1	1	1	1	1	1
Phocaeicola vulgatus AF26-3BH	NZ_QRTU01000002.1	111839	120834	11.3919	1	1	1	1	1	1
Phocaeicola vulgatus AF20-1LB	NZ_QRWC01000024.1	29164	38159	11.3909	1	1	1	1	1	1
Phocaeicola vulgatus AF18-14	NZ_QRXI01000015.1	98846	107841	11.3906	1	1	1	1	1	1
Phocaeicola vulgatus AF14-8	NZ_QRYT01000075.1	10525	19520	11.3909	1	1	1	1	1	1
Phocaeicola vulgatus AF13-53	NZ_QRZS01000007.1	14746	23741	11.3909	1	1	1	1	1	1
Phocaeicola vulgatus AF12-25	NZ_QSAI01000014.1	26104	35099	11.3909	1	1	1	1	1	1
Phocaeicola vulgatus AM43-4BH	NZ_QSFK01000014.1	45259	54254	11.3916	1	1	1	1	1	1
Phocaeicola vulgatus AM39-10	NZ_QSGZ01000027.1	37312	46307	11.3909	1	1	1	1	1	1
Phocaeicola vulgatus AM38-19	NZ_QSHD01000011.1	114116	123111	11.3919	1	1	1	1	1	1
Phocaeicola vulgatus AM29-2	NZ_QSJX01000007.1	25132	34127	11.3919	1	1	1	1	1	1
Phocaeicola vulgatus AM28-1	NZ_QSKK01000008.1	137481	146476	11.3909	1	1	1	1	1	1
Phocaeicola vulgatus TM06-6	NZ_QSOY01000003.1	130465	139460	11.3909	1	1	1	1	1	1
Phocaeicola vulgatus TM04-10	NZ_QSQC01000002.1	9681	18676	11.391	1	1	1	1	1	1
Phocaeicola vulgatus TF10-3	NZ_QSQV01000013.1	120454	129449	11.391	1	1	1	1	1	1
Phocaeicola vulgatus TF05-18	NZ_QSSN01000009.1	137401	146396	11.391	1	1	1	1	1	1
Phocaeicola vulgatus OM03-13AC	NZ_QSVC01000014.1	26097	35092	11.3909	1	1	1	1	1	1
Phocaeicola vulgatus OF05-20BH	NZ_QSVY01000009.1	38019	47014	11.3919	1	1	1	1	1	1
Phocaeicola vulgatus OF05-14BH	NZ_QSWA01000008.1	38025	47020	11.3919	1	1	1	1	1	1
Phocaeicola vulgatus 1001271st1_G7	NZ_SPHJ01000001.1	272076	281071	11.392	1	1	1	1	1	1
Phocaeicola vulgatus NCTC10583	NZ_UFTE01000002.1	1651600	1660595	11.3919	1	1	1	1	1	1
Phocaeicola vulgatus NCTC10583	UFTE01000002.1	1651600	1660559	11.3917	1	1	1	1	1	1
Phocaeicola vulgatus CFPLTA002_1B	NZ_WCIC01000012.1	94117	103112	11.3916	1	1	1	1	1	1
Phocaeicola vulgatus ANK132K_3B	NZ_WCIF01000006.1	1160	10155	11.3925	1	1	1	1	1	1
Phocaeicola vulgatus RH127M	NZ_WCIK01000031.1	26175	35170	11.3909	1	1	1	1	1	1
Phocaeicola vulgatus MCC221	NZ_WQQM01000084.1	32320	41315	11.3925	1	1	1	1	1	1
Phocaeicola vulgatus MCC221	NZ_WQQM01000186.1	44674	46356	5.0731	0	0	0	1	1	1
Phocaeicola vulgatus MCC208	NZ_WQQN01000005.1	30898	39893	11.3919	1	1	1	1	1	1
Phocaeicola vulgatus mpk	CP013020.1	2174100	2183095	11.3919	1	1	1	1	1	1
Phocaeicola vulgatus BIOML-A10	WCXB01000013.1	40014	49009	11.3919	1	1	1	1	1	1
Phocaeicola vulgatus BIOML-A9	WCXA01000016.1	50750	59745	11.3919	1	1	1	1	1	1
Phocaeicola vulgatus BIOML-A138	WDBX01000003.1	110030	119025	11.3909	1	1	1	1	1	1
Phocaeicola vulgatus BIOML-A141	WDBZ01000009.1	110513	119508	11.39	1	1	1	1	1	1
Phocaeicola vulgatus BIOML-A137	WDBW01000002.1	110029	119024	11.3909	1	1	1	1	1	1
Phocaeicola vulgatus BIOML-A136	WDBV01000004.1	110061	119056	11.391	1	1	1	1	1	1
Phocaeicola vulgatus BIOML-A133	WDBT01000002.1	92083	101078	11.3909	1	1	1	1	1	1
Phocaeicola vulgatus BIOML-A134	WDBU01000003.1	110029	119024	11.3909	1	1	1	1	1	1
Phocaeicola vulgatus BIOML-A140	WDBY01000006.1	110514	119509	11.39	1	1	1	1	1	1
Phocaeicola vulgatus BIOML-A132	WDBS01000003.1	110030	119025	11.3909	1	1	1	1	1	1
Phocaeicola vulgatus BIOML-A131	WDBR01000003.1	110028	119023	11.3909	1	1	1	1	1	1
Phocaeicola vulgatus BIOML-A128	WDBO01000003.1	110030	119025	11.3909	1	1	1	1	1	1
Phocaeicola vulgatus BIOML-A129	WDBP01000004.1	101626	110621	11.3909	1	1	1	1	1	1
Phocaeicola vulgatus BIOML-A127	WDBN01000004.1	110162	119157	11.3909	1	1	1	1	1	1
Phocaeicola vulgatus BIOML-A130	WDBQ01000003.1	110028	119023	11.3909	1	1	1	1	1	1
Phocaeicola vulgatus BIOML-A126	WDBM01000003.1	110029	119024	11.3909	1	1	1	1	1	1
Phocaeicola vulgatus BIOML-A124	WDBK01000003.1	110146	119141	11.3909	1	1	1	1	1	1
Phocaeicola vulgatus BIOML-A123	WDBJ01000004.1	110023	119018	11.3909	1	1	1	1	1	1
Phocaeicola vulgatus BIOML-A122	WDBI01000003.1	101097	110092	11.3909	1	1	1	1	1	1
Phocaeicola vulgatus BIOML-A125	WDBL01000003.1	101440	110435	11.3909	1	1	1	1	1	1
Phocaeicola vulgatus BIOML-A119	WDBF01000003.1	94141	103136	11.3909	1	1	1	1	1	1
Phocaeicola vulgatus BIOML-A121	WDBH01000001.1	24206	33201	11.3909	1	1	1	1	1	1
Phocaeicola vulgatus BIOML-A118	WDBE01000004.1	110030	119025	11.3909	1	1	1	1	1	1
Phocaeicola vulgatus BIOML-A117	WDBD01000004.1	94072	103067	11.3909	1	1	1	1	1	1
Phocaeicola vulgatus BIOML-A120	WDBG01000001.1	110141	119136	11.3909	1	1	1	1	1	1
Phocaeicola vulgatus BIOML-A110	WDAX01000003.1	57366	66361	11.3916	1	1	1	1	1	1
Phocaeicola vulgatus BIOML-A109	WDAW01000008.1	26131	35126	11.3901	1	1	1	1	1	1
Phocaeicola vulgatus BIOML-A107	WDAU01000010.1	105325	114320	11.3901	1	1	1	1	1	1
Phocaeicola vulgatus BIOML-A108	WDAV01000009.1	26131	35126	11.3901	1	1	1	1	1	1
Phocaeicola vulgatus BIOML-A106	WDAT01000059.1	7323	16318	11.3909	1	1	1	1	1	1
Phocaeicola vulgatus BIOML-A105	WDAS01000011.1	14979	23974	11.392	1	1	1	1	1	1
Phocaeicola vulgatus BIOML-A101	WDAO01000010.1	7323	16318	11.3909	1	1	1	1	1	1
Phocaeicola vulgatus MSK.22.90	JAJFCA010000009.1	7274	16269	11.3917	1	1	1	1	1	1
Phocaeicola vulgatus MSK.22.81	JAJFCC010000009.1	86718	95713	11.3917	1	1	1	1	1	1
Phocaeicola vulgatus MSK.22.75	JAJFCE010000007.1	7274	16269	11.3917	1	1	1	1	1	1
Phocaeicola vulgatus 0.1XD21-86	QXWM01000015.1	132057	141052	11.3908	1	1	1	1	1	1
Phocaeicola vulgatus AM54-29XD	QSDU01000002.1	100732	109726	8.3043	1	0	1	1	1	1
Phocaeicola vulgatus AM49-11	QSEL01000013.1	29121	38114	8.1833	1	1	0	1	1	1
Phocaeicola vulgatus AM46-1	QSEX01000015.1	16586	25579	8.3042	1	0	1	1	1	1
Phocaeicola vulgatus AM32-26AC	QSIT01000018.1	55997	64991	8.3045	1	0	1	1	1	1
Phocaeicola vulgatus AF46-14NS	QRND01000008.1	2597	11591	11.3905	1	1	1	1	1	1
Phocaeicola vulgatus AM13-21	NZ_QRLF01000017.1	35193	44188	11.3888	1	1	1	1	1	1
Phocaeicola vulgatus MG01-03	NZ_AP025232.1	2509336	2518331	11.391	1	1	1	1	1	1
Phocaeicola vulgatus MG01-03	AP025232.1	2509336	2518331	11.3906	1	1	1	1	1	1
Phocaeicola vulgatus MG01-07	NZ_AP025235.1	2478284	2487279	11.391	1	1	1	1	1	1
Phocaeicola vulgatus MG01-07	AP025235.1	2478284	2487279	11.3906	1	1	1	1	1	1
Phocaeicola vulgatus MG01-10	NZ_AP025240.1	2624359	2633354	11.391	1	1	1	1	1	1
Phocaeicola vulgatus MG01-10	AP025240.1	2624359	2633354	11.3906	1	1	1	1	1	1
Phocaeicola vulgatus VIC01	NZ_CP043529.1	3934404	3943399	11.3905	1	1	1	1	1	1
Phocaeicola vulgatus VIC01	CP043529.1	3934404	3943363	11.3903	1	1	1	1	1	1
Phocaeicola vulgatus CL06T03C24	NZ_CP072234.1	3917183	3926178	11.3923	1	1	1	1	1	1
Phocaeicola vulgatus CL06T03C24	CP072234.1	3917183	3926142	11.3921	1	1	1	1	1	1
Phocaeicola vulgatus 2789STDY5834897	NZ_CZAN01000043.1	32525	41520	11.3908	1	1	1	1	1	1
Phocaeicola vulgatus 2789STDY5834897	CZAN01000043.1	32525	41484	11.3906	1	1	1	1	1	1
Phocaeicola vulgatus VPI-C1-13	NZ_JABDSJ010000061.1	294001	302996	11.3885	1	1	1	1	1	1
Phocaeicola vulgatus FTJS5K1	NZ_JACBPX010000002.1	127130	136125	11.391	1	1	1	1	1	1
Phocaeicola vulgatus FTJS7K1	NZ_JACBPY010000032.1	778	9773	11.3904	1	1	1	1	1	1
Phocaeicola vulgatus BSD2780120874b_170522_B7	NZ_JADMOQ010000063.1	8032	17027	11.3923	1	1	1	1	1	1
Phocaeicola vulgatus BSD2780120874b_170522_B7	NZ_JADMOQ010000041.1	46270	47952	5.0731	0	0	0	1	1	1
Phocaeicola vulgatus 1001095IJ_161003_G3	NZ_JADMQA010000001.1	224339	233334	11.3923	1	1	1	1	1	1
Phocaeicola vulgatus 1001302B_160321_H5	NZ_JADMQI010000009.1	29292	38287	11.389	1	1	1	1	1	1
Phocaeicola vulgatus D40t1_170626_C2	NZ_JADMSZ010000062.1	6068	15063	11.3905	1	1	1	1	1	1
Phocaeicola vulgatus 1001254J_160919_D7	NZ_JADMWM010000023.1	60637	69632	11.3908	1	1	1	1	1	1
Phocaeicola vulgatus 1001262B_160229_F12	NZ_JADNFM010000022.1	60637	69632	11.3908	1	1	1	1	1	1
Phocaeicola vulgatus BSD2780120875b_170604_A6	NZ_JADNGI010000025.1	7298	16293	11.3885	1	1	1	1	1	1
Phocaeicola vulgatus 1001283B150304_161114_D8	NZ_JADNJS010000058.1	7755	16750	11.3923	1	1	1	1	1	1
Phocaeicola vulgatus 1001175B_160314_C6	NZ_JADNMT010000004.1	100506	109501	11.3924	1	1	1	1	1	1
Phocaeicola vulgatus CL11T00C01	NZ_JAGHEE010000001.1	2929561	2938556	11.3923	1	1	1	1	1	1
Phocaeicola vulgatus CL11T00C01	JAGHEE010000001.1	2929597	2938556	11.3921	1	1	1	1	1	1
Phocaeicola vulgatus MSK.17.73	NZ_JAHOIQ010000008.1	59416	68411	11.3905	1	1	1	1	1	1
Phocaeicola vulgatus MSK.15.52	NZ_JAHOLP010000001.1	109426	118421	11.3922	1	1	1	1	1	1
Phocaeicola vulgatus MSK.15.13	NZ_JAHOLV010000002.1	109425	118420	11.3923	1	1	1	1	1	1
Phocaeicola vulgatus DFI.4.81	NZ_JAHONG010000003.1	203891	212886	11.3923	1	1	1	1	1	1
Phocaeicola vulgatus DFI.4.2	NZ_JAHONJ010000003.1	7749	16744	11.3923	1	1	1	1	1	1
Phocaeicola vulgatus DFI.3.92	NZ_JAHONQ010000024.1	61368	70363	11.3923	1	1	1	1	1	1
Phocaeicola vulgatus DFI.1.193	NZ_JAHOOU010000015.1	35472	44467	11.39	1	1	1	1	1	1
Phocaeicola vulgatus MSK.9.20	NZ_JAHPXN010000016.1	13211	22206	11.3907	1	1	1	1	1	1
Phocaeicola vulgatus DFI.1.145	NZ_JAHQUX010000013.1	40228	49223	11.39	1	1	1	1	1	1
Phocaeicola vulgatus BJH_92	NZ_JAHYLP010000030.1	2510	11505	11.3905	1	1	1	1	1	1
Phocaeicola vulgatus BJH_23	NZ_JAHYNW010000003.1	154411	163406	11.3907	1	1	1	1	1	1
Phocaeicola vulgatus BJH_206	NZ_JAHYOJ010000017.1	95217	104212	11.3909	1	1	1	1	1	1
Phocaeicola vulgatus BJH_201	NZ_JAHYOO010000072.1	3205	12200	11.3909	1	1	1	1	1	1
Phocaeicola vulgatus BJH_179	NZ_JAHYPK010000029.1	38023	47018	11.3907	1	1	1	1	1	1
Phocaeicola vulgatus BJH_131	NZ_JAHYQZ010000002.1	273672	282667	11.3903	1	1	1	1	1	1
Phocaeicola vulgatus BJH_125	NZ_JAHYRE010000041.1	25866	34861	11.3893	1	1	1	1	1	1
Phocaeicola vulgatus DFI.4.82	NZ_JAJCHT010000004.1	7688	16683	11.3923	1	1	1	1	1	1
Phocaeicola vulgatus DFI.4.72	NZ_JAJCKV010000003.1	203869	212864	11.3923	1	1	1	1	1	1
Phocaeicola vulgatus DFI.4.20	NZ_JAJCKZ010000002.1	221509	230504	11.3923	1	1	1	1	1	1
Phocaeicola vulgatus DFI.4.142	NZ_JAJCMS010000003.1	7708	16703	11.3923	1	1	1	1	1	1
Phocaeicola vulgatus DFI.3.65	NZ_JAJCMX010000001.1	7224	16219	11.3908	1	1	1	1	1	1
Phocaeicola vulgatus DFI.3.23	NZ_JAJCMZ010000014.1	35400	44395	11.39	1	1	1	1	1	1
Phocaeicola vulgatus DFI.3.15	NZ_JAJCNC010000001.1	7159	16154	11.3908	1	1	1	1	1	1
Phocaeicola vulgatus DFI.1.35	NZ_JAJCOQ010000014.1	40206	49201	11.39	1	1	1	1	1	1
Phocaeicola vulgatus DFI.1.167	NZ_JAJCQG010000014.1	40206	49201	11.39	1	1	1	1	1	1
Phocaeicola vulgatus DFI.1.146	NZ_JAJCQO010000014.1	35400	44395	11.39	1	1	1	1	1	1
Phocaeicola vulgatus DFI.1.133	NZ_JAJCQR010000014.1	40206	49201	11.39	1	1	1	1	1	1
Phocaeicola vulgatus DFI.1.127	NZ_JAJCQU010000014.1	35400	44395	11.39	1	1	1	1	1	1
Phocaeicola vulgatus DFI.1.126	NZ_JAJCQV010000013.1	40206	49201	11.39	1	1	1	1	1	1
Phocaeicola vulgatus Bv238	NZ_JAKKWW010000002.1	225967	234962	11.3923	1	1	1	1	1	1
Phocaeicola vulgatus Bv4596	NZ_JAKKXE010000060.1	7350	16345	11.3909	1	1	1	1	1	1
Phocaeicola vulgatus Bv4769	NZ_JAKKXK010000032.1	7350	16345	11.3909	1	1	1	1	1	1
Phocaeicola vulgatus Bv5380	NZ_JAKKXQ010000057.1	14729	23724	11.3897	1	1	1	1	1	1
Phocaeicola vulgatus Bv5315	NZ_JAKKXR010000003.1	210662	219657	11.3923	1	1	1	1	1	1
Phocaeicola vulgatus Bv5315	NZ_JAKKXR010000036.1	430	2112	5.0731	0	0	0	1	1	1
Phocaeicola vulgatus DFI.1.144	NZ_JAKNDL010000014.1	40206	49201	11.39	1	1	1	1	1	1
Phocaeicola vulgatus DFI.1.63	NZ_JAKNEF010000013.1	40206	49201	11.39	1	1	1	1	1	1
Phocaeicola vulgatus DFI.1.66	NZ_JAKNEG010000014.1	35400	44395	11.39	1	1	1	1	1	1
Phocaeicola vulgatus DFI.1.78	NZ_JAKNEH010000014.1	35400	44395	11.39	1	1	1	1	1	1
Phocaeicola vulgatus CL09T03C04	NZ_JH724282.1	1051562	1060557	11.3906	1	1	1	1	1	1
Phocaeicola vulgatus CL09T03C04	AGXZ01000007.1	345891	354850	11.3904	1	1	1	1	1	1
Phocaeicola vulgatus AM21-42	NZ_QRIO01000022.1	7661	16656	11.3923	1	1	1	1	1	1
Phocaeicola vulgatus AM21-42	NZ_QRIO01000038.1	228	1910	5.0731	0	0	0	1	1	1
Phocaeicola vulgatus AM21-14	NZ_QRIT01000021.1	7667	16662	11.3923	1	1	1	1	1	1
Phocaeicola vulgatus AM21-14	NZ_QRIT01000037.1	47106	48788	5.0731	0	0	0	1	1	1
Phocaeicola vulgatus AM16-6	NZ_QRKA01000009.1	154719	163714	11.3904	1	1	1	1	1	1
Phocaeicola vulgatus AF36-14BH	NZ_QRPG01000062.1	3742	12737	11.3897	1	1	1	1	1	1
Phocaeicola vulgatus AF34-15	NZ_QRPW01000002.1	302465	311460	11.3909	1	1	1	1	1	1
Phocaeicola vulgatus AF25-30LB	NZ_QRUD01000014.1	51173	60168	11.3923	1	1	1	1	1	1
Phocaeicola vulgatus AF21-45	NZ_QRVR01000002.1	18088	27083	11.3923	1	1	1	1	1	1
Phocaeicola vulgatus AF20-10	NZ_QRWE01000002.1	58804	67799	11.3908	1	1	1	1	1	1
Phocaeicola vulgatus AF19-16	NZ_QRWR01000018.1	7282	16277	11.3909	1	1	1	1	1	1
Phocaeicola vulgatus AF16-11	NZ_QRYD01000080.1	392	9387	11.3894	1	1	1	1	1	1
Phocaeicola vulgatus AF16-11	NZ_QRYD01000030.1	31886	33568	5.0731	0	0	0	1	1	1
Phocaeicola vulgatus AF15-6A	NZ_QRYF01000078.1	392	9387	11.3894	1	1	1	1	1	1
Phocaeicola vulgatus AF15-6A	NZ_QRYF01000030.1	31886	33568	5.0731	0	0	0	1	1	1
Phocaeicola vulgatus AF04-12	NZ_QSBO01000003.1	60236	69231	11.3907	1	1	1	1	1	1
Phocaeicola vulgatus AM44-21	NZ_QSEZ01000039.1	26864	35859	11.3909	1	1	1	1	1	1
Phocaeicola vulgatus AM37-2	NZ_QSHN01000028.1	29078	38073	11.3923	1	1	1	1	1	1
Phocaeicola vulgatus AM37-2	NZ_QSHN01000062.1	27126	28808	5.0731	0	0	0	1	1	1
Phocaeicola vulgatus OM07-4AC	NZ_QSTN01000005.1	178448	187443	11.3923	1	1	1	1	1	1
Phocaeicola vulgatus OM07-4AC	NZ_QSTN01000037.1	46117	47799	5.0731	0	0	0	1	1	1
Phocaeicola vulgatus OM07-1BH	NZ_QSTO01000005.1	8912	17907	11.3923	1	1	1	1	1	1
Phocaeicola vulgatus OM07-1BH	NZ_QSTO01000037.1	46150	47832	5.0731	0	0	0	1	1	1
Phocaeicola vulgatus OM06-31AC	NZ_QSTU01000051.1	17049	26044	11.3923	1	1	1	1	1	1
Phocaeicola vulgatus OM06-14	NZ_QSUA01000052.1	7667	16662	11.3923	1	1	1	1	1	1
Phocaeicola vulgatus 1001175st1_C6	NZ_SPHD01000004.1	100506	109501	11.3924	1	1	1	1	1	1
Phocaeicola vulgatus RH1270	NZ_WCIG01000002.1	7247	16242	11.3908	1	1	1	1	1	1
Phocaeicola vulgatus BIOML-A73	WCZM01000044.1	19041	28036	11.3909	1	1	1	1	1	1
Phocaeicola vulgatus BIOML-A49	WCYO01000036.1	7300	16295	11.3909	1	1	1	1	1	1
Phocaeicola vulgatus BIOML-A50	WCYP01000038.1	7300	16295	11.3909	1	1	1	1	1	1
Phocaeicola vulgatus BIOML-A46	WCYL01000036.1	8644	17639	11.3909	1	1	1	1	1	1
Phocaeicola vulgatus BIOML-A47	WCYM01000038.1	7300	16295	11.3909	1	1	1	1	1	1
Phocaeicola vulgatus BIOML-A48	WCYN01000040.1	7300	16295	11.3909	1	1	1	1	1	1
Phocaeicola vulgatus BIOML-A5	WCWW01000027.1	7011	16006	11.3907	1	1	1	1	1	1
Phocaeicola vulgatus BIOML-A8	WCWZ01000007.1	7011	16006	11.3907	1	1	1	1	1	1
Phocaeicola vulgatus BIOML-A4	WCWV01000026.1	7011	16006	11.3907	1	1	1	1	1	1
Phocaeicola vulgatus BIOML-A7	WCWY01000002.1	7011	16006	11.3907	1	1	1	1	1	1
Phocaeicola vulgatus BIOML-A1	WCWT01000028.1	7011	16006	11.3907	1	1	1	1	1	1
Phocaeicola vulgatus BIOML-A6	WCWX01000025.1	7011	16006	11.3907	1	1	1	1	1	1
Phocaeicola vulgatus BIOML-A3	WCWU01000005.1	208373	217368	11.3907	1	1	1	1	1	1
Phocaeicola vulgatus BIOML-A115	WDBC01000076.1	3296	12291	11.3894	1	1	1	1	1	1
Phocaeicola vulgatus BIOML-A115	WDBC01000022.1	45503	47185	5.0731	0	0	0	1	1	1
Phocaeicola vulgatus BIOML-A111	WDAY01000082.1	3291	12286	11.3894	1	1	1	1	1	1
Phocaeicola vulgatus BIOML-A111	WDAY01000011.1	46123	47805	5.0731	0	0	0	1	1	1
Phocaeicola vulgatus BIOML-A112	WDAZ01000083.1	3294	12289	11.3894	1	1	1	1	1	1
Phocaeicola vulgatus BIOML-A112	WDAZ01000013.1	46245	47927	5.0731	0	0	0	1	1	1
Phocaeicola vulgatus BIOML-A114	WDBB01000092.1	3296	12291	11.3894	1	1	1	1	1	1
Phocaeicola vulgatus BIOML-A114	WDBB01000011.1	45504	47186	5.0731	0	0	0	1	1	1
Phocaeicola vulgatus BIOML-A113	WDBA01000082.1	3295	12290	11.3894	1	1	1	1	1	1
Phocaeicola vulgatus BIOML-A113	WDBA01000010.1	46123	47805	5.0731	0	0	0	1	1	1
Phocaeicola vulgatus BIOML-A104	WDAR01000018.1	7759	16754	11.3923	1	1	1	1	1	1
Phocaeicola vulgatus BIOML-A103	WDAQ01000019.1	7759	16754	11.3923	1	1	1	1	1	1
Phocaeicola vulgatus BIOML-A102	WDAP01000018.1	7755	16750	11.3923	1	1	1	1	1	1
Phocaeicola vulgatus BIOML-A100	WDAN01000017.1	7759	16754	11.3923	1	1	1	1	1	1
Phocaeicola vulgatus BIOML-A99	WDAM01000018.1	7759	16754	11.3923	1	1	1	1	1	1
Phocaeicola vulgatus BIOML-A98	WDAL01000019.1	7759	16754	11.3923	1	1	1	1	1	1
Phocaeicola vulgatus BIOML-A97	WDAK01000020.1	7759	16754	11.3923	1	1	1	1	1	1
Phocaeicola vulgatus CF01-10	QSDJ01000025.1	2423	11418	11.3923	1	1	1	1	1	1
Phocaeicola vulgatus CF01-10	QSDJ01000054.1	289	1947	5.072	0	0	0	1	1	1
Phocaeicola vulgatus AM51-1	QSEC01000007.1	75898	84892	8.1837	1	1	0	1	1	1
Phocaeicola vulgatus AM35-11	QSIB01000013.1	4308	13303	11.3909	1	1	1	1	1	1
Phocaeicola vulgatus AM34-18LB	QSIH01000018.1	69453	78448	11.3909	1	1	1	1	1	1
Phocaeicola vulgatus AF41-8MH	QRNW01000032.1	42998	51992	8.1834	1	1	0	1	1	1
Phocaeicola vulgatus DH4096S	NZ_JABDSE010000049.1	3303	12298	11.3895	1	1	1	1	1	1
Phocaeicola vulgatus DH4096S	NZ_JABDSE010000029.1	10198	11880	5.0731	0	0	0	1	1	1
Phocaeicola vulgatus SL.1.05	NZ_JAHPXE010000037.1	33910	42905	11.3894	1	1	1	1	1	1
Phocaeicola vulgatus Bv92	NZ_JAKKXV010000053.1	7748	16743	11.3895	1	1	1	1	1	1
Phocaeicola vulgatus Bv92	NZ_JAKKXV010000034.1	46239	47921	5.0731	0	0	0	1	1	1
Phocaeicola vulgatus AF28-7	NZ_QRSZ01000050.1	3246	12241	11.3894	1	1	1	1	1	1
Phocaeicola vulgatus AM39-30BH	NZ_QSGU01000052.1	3252	12247	11.3894	1	1	1	1	1	1
Phocaeicola vulgatus am_0224	NZ_RCXY01000049.1	7755	16750	11.3894	1	1	1	1	1	1
Phocaeicola vulgatus am_0224	NZ_RCXY01000031.1	6857	8539	5.0731	0	0	0	1	1	1
Phocaeicola vulgatus BIOML-A77	WCZQ01000046.1	7755	16750	11.3894	1	1	1	1	1	1
Phocaeicola vulgatus BIOML-A76	WCZP01000047.1	7755	16750	11.3894	1	1	1	1	1	1
Phocaeicola vulgatus BIOML-A76	WCZP01000029.1	56494	58176	5.0731	0	0	0	1	1	1
Phocaeicola vulgatus BIOML-A78	WCZR01000047.1	7755	16750	11.3894	1	1	1	1	1	1
Phocaeicola vulgatus BIOML-A75	WCZO01000049.1	7755	16750	11.3894	1	1	1	1	1	1
Phocaeicola vulgatus BIOML-A75	WCZO01000033.1	47802	49484	5.0731	0	0	0	1	1	1
Phocaeicola vulgatus BIOML-A71	WCZK01000039.1	7755	16750	11.3894	1	1	1	1	1	1
Phocaeicola vulgatus BIOML-A71	WCZK01000025.1	46248	47930	5.0731	0	0	0	1	1	1
Phocaeicola vulgatus BIOML-A72	WCZL01000048.1	7755	16750	11.3894	1	1	1	1	1	1
Phocaeicola vulgatus BIOML-A72	WCZL01000001.1	46248	47930	5.0731	0	0	0	1	1	1
Phocaeicola vulgatus BIOML-A70	WCZJ01000049.1	7755	16750	11.3894	1	1	1	1	1	1
Phocaeicola vulgatus BIOML-A70	WCZJ01000001.1	46248	47930	5.0731	0	0	0	1	1	1
Phocaeicola vulgatus BIOML-A74	WCZN01000058.1	7755	16750	11.3894	1	1	1	1	1	1
Phocaeicola vulgatus BIOML-A74	WCZN01000035.1	46248	47930	5.0731	0	0	0	1	1	1
Phocaeicola vulgatus BIOML-A69	WCZI01000048.1	7686	16681	11.3894	1	1	1	1	1	1
Phocaeicola vulgatus BIOML-A69	WCZI01000032.1	46248	47930	5.0731	0	0	0	1	1	1
Phocaeicola vulgatus BIOML-A67	WCZG01000047.1	7755	16750	11.3894	1	1	1	1	1	1
Phocaeicola vulgatus BIOML-A67	WCZG01000031.1	46248	47930	5.0731	0	0	0	1	1	1
Phocaeicola vulgatus BIOML-A68	WCZH01000047.1	7686	16681	11.3894	1	1	1	1	1	1
Phocaeicola vulgatus BIOML-A68	WCZH01000029.1	46248	47930	5.0731	0	0	0	1	1	1
Phocaeicola vulgatus BIOML-A66	WCZF01000053.1	7755	16750	11.3894	1	1	1	1	1	1
Phocaeicola vulgatus BIOML-A66	WCZF01000032.1	46248	47930	5.0731	0	0	0	1	1	1
Phocaeicola vulgatus BIOML-A62	WCZB01000049.1	7755	16750	11.3894	1	1	1	1	1	1
Phocaeicola vulgatus BIOML-A62	WCZB01000034.1	47768	49450	5.0731	0	0	0	1	1	1
Phocaeicola vulgatus BIOML-A64	WCZD01000048.1	7755	16750	11.3894	1	1	1	1	1	1
Phocaeicola vulgatus BIOML-A64	WCZD01000032.1	46248	47930	5.0731	0	0	0	1	1	1
Phocaeicola vulgatus BIOML-A60	WCYZ01000047.1	7755	16750	11.3894	1	1	1	1	1	1
Phocaeicola vulgatus BIOML-A60	WCYZ01000032.1	46248	47930	5.0731	0	0	0	1	1	1
Phocaeicola vulgatus BIOML-A65	WCZE01000049.1	7755	16750	11.3894	1	1	1	1	1	1
Phocaeicola vulgatus BIOML-A65	WCZE01000029.1	46248	47930	5.0731	0	0	0	1	1	1
Phocaeicola vulgatus BIOML-A61	WCZA01000055.1	7755	16750	11.3894	1	1	1	1	1	1
Phocaeicola vulgatus BIOML-A61	WCZA01000029.1	45417	47099	5.0731	0	0	0	1	1	1
Phocaeicola vulgatus BIOML-A59	WCYY01000049.1	7755	16750	11.3894	1	1	1	1	1	1
Phocaeicola vulgatus BIOML-A59	WCYY01000032.1	46248	47930	5.0731	0	0	0	1	1	1
Phocaeicola vulgatus BIOML-A56	WCYV01000047.1	7755	16750	11.3894	1	1	1	1	1	1
Phocaeicola vulgatus BIOML-A55	WCYU01000049.1	7755	16750	11.3894	1	1	1	1	1	1
Phocaeicola vulgatus BIOML-A55	WCYU01000033.1	46248	47930	5.0731	0	0	0	1	1	1
Phocaeicola vulgatus BIOML-A57	WCYW01000051.1	7755	16750	11.3894	1	1	1	1	1	1
Phocaeicola vulgatus BIOML-A53	WCYS01000047.1	7755	16750	11.3894	1	1	1	1	1	1
Phocaeicola vulgatus BIOML-A53	WCYS01000031.1	55558	57240	5.0731	0	0	0	1	1	1
Phocaeicola vulgatus BIOML-A54	WCYT01000045.1	7755	16750	11.3894	1	1	1	1	1	1
Phocaeicola vulgatus BIOML-A54	WCYT01000029.1	47119	48801	5.0731	0	0	0	1	1	1
Phocaeicola vulgatus BIOML-A63	WCZC01000231.1	2179	3813	5.0761	0	0	0	1	1	1
Phocaeicola vulgatus BIOML-A52	WCYR01000049.1	7686	16681	11.3894	1	1	1	1	1	1
Phocaeicola vulgatus BIOML-A52	WCYR01000031.1	46248	47930	5.0731	0	0	0	1	1	1
Phocaeicola vulgatus BIOML-A51	WCYQ01000047.1	7686	16681	11.3894	1	1	1	1	1	1
Phocaeicola vulgatus BIOML-A51	WCYQ01000031.1	47119	48801	5.0731	0	0	0	1	1	1
Phocaeicola vulgatus BIOML-A58	WCYX01000082.1	7800	16795	11.3891	1	1	1	1	1	1
Phocaeicola vulgatus BIOML-A45	WCYK01000050.1	7755	16750	11.3894	1	1	1	1	1	1
Phocaeicola vulgatus BIOML-A45	WCYK01000033.1	46248	47930	5.0731	0	0	0	1	1	1
Phocaeicola vulgatus BIOML-A42	WCYH01000051.1	7755	16750	11.3894	1	1	1	1	1	1
Phocaeicola vulgatus BIOML-A42	WCYH01000034.1	46248	47930	5.0731	0	0	0	1	1	1
Phocaeicola vulgatus BIOML-A43	WCYI01000048.1	7755	16750	11.3894	1	1	1	1	1	1
Phocaeicola vulgatus BIOML-A43	WCYI01000033.1	46248	47930	5.0731	0	0	0	1	1	1
Phocaeicola vulgatus BIOML-A40	WCYF01000047.1	7755	16750	11.3894	1	1	1	1	1	1
Phocaeicola vulgatus BIOML-A40	WCYF01000030.1	46248	47930	5.0731	0	0	0	1	1	1
Phocaeicola vulgatus BIOML-A39	WCYE01000046.1	7755	16750	11.3894	1	1	1	1	1	1
Phocaeicola vulgatus BIOML-A39	WCYE01000029.1	46248	47930	5.0731	0	0	0	1	1	1
Phocaeicola vulgatus BIOML-A44	WCYJ01000043.1	7755	16750	11.3894	1	1	1	1	1	1
Phocaeicola vulgatus BIOML-A44	WCYJ01000033.1	46248	47930	5.0731	0	0	0	1	1	1
Phocaeicola vulgatus BIOML-A37	WCYC01000045.1	7755	16750	11.3894	1	1	1	1	1	1
Phocaeicola vulgatus BIOML-A37	WCYC01000031.1	69092	70774	5.0731	0	0	0	1	1	1
Phocaeicola vulgatus BIOML-A36	WCYB01000044.1	7755	16750	11.3894	1	1	1	1	1	1
Phocaeicola vulgatus BIOML-A36	WCYB01000029.1	47119	48801	5.0731	0	0	0	1	1	1
Phocaeicola vulgatus BIOML-A38	WCYD01000049.1	7755	16750	11.3894	1	1	1	1	1	1
Phocaeicola vulgatus BIOML-A38	WCYD01000033.1	46248	47930	5.0731	0	0	0	1	1	1
Phocaeicola vulgatus BIOML-A33	WCXY01000045.1	7755	16750	11.3894	1	1	1	1	1	1
Phocaeicola vulgatus BIOML-A33	WCXY01000001.1	380891	382573	5.0731	0	0	0	1	1	1
Phocaeicola vulgatus BIOML-A35	WCYA01000046.1	7755	16750	11.3894	1	1	1	1	1	1
Phocaeicola vulgatus BIOML-A35	WCYA01000031.1	46248	47930	5.0731	0	0	0	1	1	1
Phocaeicola vulgatus BIOML-A29	WCXU01000045.1	7755	16750	11.3894	1	1	1	1	1	1
Phocaeicola vulgatus BIOML-A29	WCXU01000030.1	46248	47930	5.0731	0	0	0	1	1	1
Phocaeicola vulgatus BIOML-A32	WCXX01000044.1	7755	16750	11.3894	1	1	1	1	1	1
Phocaeicola vulgatus BIOML-A32	WCXX01000027.1	47119	48801	5.0731	0	0	0	1	1	1
Phocaeicola vulgatus BIOML-A34	WCXZ01000079.1	7755	16750	11.3894	1	1	1	1	1	1
Phocaeicola vulgatus BIOML-A34	WCXZ01000077.1	12293	13975	5.0731	0	0	0	1	1	1
Phocaeicola vulgatus BIOML-A30	WCXV01000044.1	7755	16750	11.3894	1	1	1	1	1	1
Phocaeicola vulgatus BIOML-A30	WCXV01000029.1	46248	47930	5.0731	0	0	0	1	1	1
Phocaeicola vulgatus BIOML-A41	WCYG01000015.1	7755	13945	5.2531	1	1	1	0	0	0
Phocaeicola vulgatus BIOML-A41	WCYG01000468.1	1405	3039	5.0759	0	0	0	1	1	1
Phocaeicola vulgatus BIOML-A27	WCXS01000045.1	7755	16750	11.3894	1	1	1	1	1	1
Phocaeicola vulgatus BIOML-A27	WCXS01000029.1	46248	47930	5.0731	0	0	0	1	1	1
Phocaeicola vulgatus BIOML-A31	WCXW01000043.1	7755	16750	11.3894	1	1	1	1	1	1
Phocaeicola vulgatus BIOML-A31	WCXW01000027.1	46248	47930	5.0731	0	0	0	1	1	1
Phocaeicola vulgatus BIOML-A28	WCXT01000046.1	7686	16681	11.3894	1	1	1	1	1	1
Phocaeicola vulgatus BIOML-A28	WCXT01000029.1	55558	57240	5.0731	0	0	0	1	1	1
Phocaeicola vulgatus BIOML-A24	WCXP01000046.1	7755	16750	11.3894	1	1	1	1	1	1
Phocaeicola vulgatus BIOML-A24	WCXP01000028.1	46248	47930	5.0731	0	0	0	1	1	1
Phocaeicola vulgatus BIOML-A26	WCXR01000044.1	7686	16681	11.3894	1	1	1	1	1	1
Phocaeicola vulgatus BIOML-A26	WCXR01000030.1	46248	47930	5.0731	0	0	0	1	1	1
Phocaeicola vulgatus BIOML-A23	WCXO01000047.1	7755	16750	11.3894	1	1	1	1	1	1
Phocaeicola vulgatus BIOML-A23	WCXO01000030.1	46248	47930	5.0731	0	0	0	1	1	1
Phocaeicola vulgatus BIOML-A22	WCXN01000046.1	7755	16750	11.3894	1	1	1	1	1	1
Phocaeicola vulgatus BIOML-A22	WCXN01000030.1	47119	48801	5.0731	0	0	0	1	1	1
Phocaeicola vulgatus BIOML-A25	WCXQ01000044.1	7755	16750	11.3894	1	1	1	1	1	1
Phocaeicola vulgatus BIOML-A25	WCXQ01000028.1	69278	70960	5.0731	0	0	0	1	1	1
Phocaeicola vulgatus BIOML-A20	WCXL01000050.1	7755	16750	11.3894	1	1	1	1	1	1
Phocaeicola vulgatus BIOML-A20	WCXL01000031.1	45417	47099	5.0731	0	0	0	1	1	1
Phocaeicola vulgatus BIOML-A21	WCXM01000046.1	7755	16750	11.3894	1	1	1	1	1	1
Phocaeicola vulgatus BIOML-A21	WCXM01000001.1	382737	384419	5.0731	0	0	0	1	1	1
Phocaeicola vulgatus BIOML-A19	WCXK01000048.1	7755	16750	11.3894	1	1	1	1	1	1
Phocaeicola vulgatus BIOML-A19	WCXK01000031.1	55558	57240	5.0731	0	0	0	1	1	1
Phocaeicola vulgatus BIOML-A17	WCXI01000043.1	7686	16681	11.3894	1	1	1	1	1	1
Phocaeicola vulgatus BIOML-A16	WCXH01000048.1	7755	16750	11.3894	1	1	1	1	1	1
Phocaeicola vulgatus BIOML-A16	WCXH01000029.1	45588	47270	5.0731	0	0	0	1	1	1
Phocaeicola vulgatus BIOML-A18	WCXJ01000047.1	7755	16750	11.3894	1	1	1	1	1	1
Phocaeicola vulgatus BIOML-A18	WCXJ01000001.1	381050	382732	5.0731	0	0	0	1	1	1
Phocaeicola vulgatus BIOML-A14	WCXF01000046.1	7755	16750	11.3894	1	1	1	1	1	1
Phocaeicola vulgatus BIOML-A14	WCXF01000032.1	46248	47930	5.0731	0	0	0	1	1	1
Phocaeicola vulgatus BIOML-A13	WCXE01000048.1	7755	16750	11.3894	1	1	1	1	1	1
Phocaeicola vulgatus BIOML-A13	WCXE01000031.1	45588	47270	5.0731	0	0	0	1	1	1
Phocaeicola vulgatus BIOML-A15	WCXG01000047.1	7686	16681	11.3894	1	1	1	1	1	1
Phocaeicola vulgatus BIOML-A15	WCXG01000030.1	46248	47930	5.0731	0	0	0	1	1	1
Phocaeicola vulgatus BIOML-A11	WCXC01000048.1	7755	16750	11.3894	1	1	1	1	1	1
Phocaeicola vulgatus BIOML-A11	WCXC01000030.1	46248	47930	5.0731	0	0	0	1	1	1
Phocaeicola vulgatus BIOML-A12	WCXD01000047.1	7755	16750	11.3894	1	1	1	1	1	1
Phocaeicola vulgatus BIOML-A12	WCXD01000033.1	46248	47930	5.0731	0	0	0	1	1	1
Phocaeicola vulgatus BIOML-A95	WDAI01000051.1	7755	16750	11.3894	1	1	1	1	1	1
Phocaeicola vulgatus BIOML-A95	WDAI01000034.1	46248	47930	5.0731	0	0	0	1	1	1
Phocaeicola vulgatus BIOML-A96	WDAJ01000044.1	7755	16750	11.3894	1	1	1	1	1	1
Phocaeicola vulgatus BIOML-A92	WDAF01000044.1	8902	17897	11.3894	1	1	1	1	1	1
Phocaeicola vulgatus BIOML-A94	WDAH01000044.1	7755	16750	11.3894	1	1	1	1	1	1
Phocaeicola vulgatus BIOML-A90	WDAD01000053.1	7755	16750	11.3894	1	1	1	1	1	1
Phocaeicola vulgatus BIOML-A90	WDAD01000021.1	111655	113337	5.0731	0	0	0	1	1	1
Phocaeicola vulgatus BIOML-A93	WDAG01000044.1	7686	16681	11.3894	1	1	1	1	1	1
Phocaeicola vulgatus BIOML-A91	WDAE01000052.1	7755	16750	11.3894	1	1	1	1	1	1
Phocaeicola vulgatus BIOML-A91	WDAE01000031.1	46248	47930	5.0731	0	0	0	1	1	1
Phocaeicola vulgatus BIOML-A89	WDAC01000052.1	7755	16750	11.3894	1	1	1	1	1	1
Phocaeicola vulgatus BIOML-A88	WDAB01000041.1	51891	60886	11.3894	1	1	1	1	1	1
Phocaeicola vulgatus BIOML-A87	WDAA01000048.1	7686	16681	11.3894	1	1	1	1	1	1
Phocaeicola vulgatus BIOML-A87	WDAA01000027.1	46248	47930	5.0731	0	0	0	1	1	1
Phocaeicola vulgatus BIOML-A86	WCZZ01000053.1	7755	16750	11.3894	1	1	1	1	1	1
Phocaeicola vulgatus BIOML-A86	WCZZ01000033.1	46248	47930	5.0731	0	0	0	1	1	1
Phocaeicola vulgatus BIOML-A84	WCZX01000052.1	7755	16750	11.3894	1	1	1	1	1	1
Phocaeicola vulgatus BIOML-A84	WCZX01000034.1	69650	71332	5.0731	0	0	0	1	1	1
Phocaeicola vulgatus BIOML-A83	WCZW01000046.1	7755	16750	11.3894	1	1	1	1	1	1
Phocaeicola vulgatus BIOML-A83	WCZW01000029.1	46248	47930	5.0731	0	0	0	1	1	1
Phocaeicola vulgatus BIOML-A85	WCZY01000050.1	7755	16750	11.3894	1	1	1	1	1	1
Phocaeicola vulgatus BIOML-A85	WCZY01000035.1	46248	47930	5.0731	0	0	0	1	1	1
Phocaeicola vulgatus BIOML-A82	WCZV01000048.1	7755	16750	11.3894	1	1	1	1	1	1
Phocaeicola vulgatus BIOML-A82	WCZV01000032.1	46248	47930	5.0731	0	0	0	1	1	1
Phocaeicola vulgatus BIOML-A81	WCZU01000053.1	7755	16750	11.3894	1	1	1	1	1	1
Phocaeicola vulgatus BIOML-A80	WCZT01000046.1	7755	16750	11.3894	1	1	1	1	1	1
Phocaeicola vulgatus BIOML-A79	WCZS01000051.1	7755	16750	11.3894	1	1	1	1	1	1
Phocaeicola vulgatus BIOML-A79	WCZS01000035.1	46248	47930	5.0731	0	0	0	1	1	1
Phocaeicola vulgatus 1001095H_141210_H7	NZ_JADPFR010000254.1	29104	35220	7.284	0	0	1	1	1	1
Phocaeicola vulgatus 1001095H_141210_H7	NZ_JADPFR010000032.1	231	1913	5.0731	0	0	0	1	1	1
Phocaeicola vulgatus Bv4750	NZ_JAKKXJ010000041.1	34689	36370	5.0731	0	0	0	1	1	1
Phocaeicola vulgatus Bv5418	NZ_JAKKXS010000043.1	34689	36370	5.0731	0	0	0	1	1	1
Phocaeicola vulgatus NLAE-zl-G202	NZ_FOBA01000003.1	168021	176340	9.3684	0	1	1	1	1	1
Phocaeicola vulgatus NLAE-zl-G202	NZ_FOBA01000036.1	45408	47090	5.0731	0	0	0	1	1	1
Phocaeicola vulgatus 1001287H_170206_E1	NZ_JADPEF010000031.1	46149	47831	5.0731	0	0	0	1	1	1
Phocaeicola vulgatus Bv4410	NZ_JAKKXA010000029.1	46778	48460	5.0731	0	0	0	1	1	1
Phocaeicola vulgatus Bv4618	NZ_JAKKXG010000037.1	32545	34226	5.0728	0	0	0	1	1	1
Phocaeicola vulgatus AF29-13	NZ_QRSX01000028.1	62652	64335	5.0731	0	0	0	1	1	1
Phocaeicola vulgatus D41t1_190614_G1	NZ_JADMZJ010000097.1	7254	8936	5.0731	0	0	0	1	1	1
Phocaeicola vulgatus AM09-18	NZ_QRMN01000062.1	19299	20980	5.0731	0	0	0	1	1	1
Phocaeicola vulgatus WCA-389-WT-3C	NZ_VULU01000018.1	44773	46455	5.0731	0	0	0	1	1	1
Phocaeicola vulgatus VPI-4506	NZ_JABDSH010000054.1	32604	34286	5.0731	0	0	0	1	1	1
Phocaeicola vulgatus An905	NZ_JADYTT010000036.1	5121	6803	5.0731	0	0	0	1	1	1
Phocaeicola vulgatus ET47	NZ_JADYUT010000016.1	54777	56459	5.0731	0	0	0	1	1	1
Phocaeicola vulgatus CL01T12C17	NZ_RWHZ01000015.1	32466	34147	5.0731	0	0	0	1	1	1
Phocaeicola vulgatus AF37-17	NZ_QROU01000090.1	217	1899	5.0731	0	0	0	1	1	1
Phocaeicola vulgatus CL14T03C19	NZ_RWIA01000015.1	32462	34143	5.0731	0	0	0	1	1	1
Phocaeicola vulgatus BSD2780061689_150309_E5	NZ_JADNBJ010000033.1	46131	47811	5.0731	0	0	0	1	1	1
Phocaeicola vulgatus MSK.10.8	NZ_JAHOMX010000022.1	1534	7650	7.2819	0	0	1	1	1	1
Phocaeicola vulgatus MSK.10.8	NZ_JAHOMX010000033.1	20184	21866	5.0731	0	0	0	1	1	1
Phocaeicola vulgatus AF04-25	NZ_QSBJ01000025.1	229	1911	5.0731	0	0	0	1	1	1
Phocaeicola vulgatus OM08-13BH	NZ_QSTG01000082.1	220	1902	5.0731	0	0	0	1	1	1
Phocaeicola vulgatus AF41-7	QRNX01000148.1	10271	11953	5.0731	0	0	0	1	1	1
Phocaeicola vulgatus str. 3775 SL(B) 10 (iv)	NZ_JNHI01000019.1	282704	291699	11.3901	1	1	1	1	1	1
Phocaeicola vulgatus str. 3775 SL(B) 10 (iv)	JNHI01000019.1	282704	291699	11.39	1	1	1	1	1	1
Phocaeicola vulgatus str. 3775 SR(B) 19	NZ_JNHJ01000119.1	38334	47329	11.3901	1	1	1	1	1	1
Phocaeicola vulgatus str. 3775 SR(B) 19	JNHJ01000119.1	38334	47329	11.39	1	1	1	1	1	1
Phocaeicola vulgatus str. 3975 RP4	NZ_JNHM01000012.1	430716	439711	11.3906	1	1	1	1	1	1
Phocaeicola vulgatus str. 3975 RP4	JNHM01000012.1	430716	439711	11.3902	1	1	1	1	1	1
Phocaeicola dorei ANK132K_1B	NZ_VOIF01000005.1	190083	199078	11.3925	1	1	1	1	1	1
Phocaeicola dorei ANK132K_2B	NZ_VOIG01000005.1	1160	10155	11.3925	1	1	1	1	1	1
Phocaeicola dorei CFPLTA003_2B	NZ_VOIE01000015.1	7350	16345	11.3909	1	1	1	1	1	1
Phocaeicola dorei BJH_161	NZ_JAHYPZ010000003.1	290988	299983	11.3904	1	1	1	1	1	1
Phocaeicola dorei CL02T00C15	NZ_JH724110.1	939632	948627	11.3907	1	1	1	1	1	1
Phocaeicola dorei CL02T12C06	NZ_JH724132.1	1260600	1269595	11.3907	1	1	1	1	1	1
Phocaeicola dorei CL03T12C01	NZ_CP011531.1	2865281	2874276	11.3898	1	1	1	1	1	1
Phocaeicola dorei CL03T12C01	NZ_JH724153.1	1632914	1641909	11.3898	1	1	1	1	1	1
Phocaeicola dorei CL03T12C01	AGXI01000008.1	68792	77787	11.3887	1	1	1	1	1	1
Phocaeicola dorei DSM 17855	NZ_CP046176.1	1097685	1106680	11.3905	1	1	1	1	1	1
Phocaeicola dorei DSM 17855	ABWZ01000071.1	124904	133899	11.3904	1	1	1	1	1	1
Phocaeicola dorei JR01	NZ_CP046424.1	1440328	1449323	11.3907	1	1	1	1	1	1
Phocaeicola dorei JR02	NZ_CP046425.1	1320008	1329003	11.3907	1	1	1	1	1	1
Phocaeicola dorei JR03	NZ_CP046426.1	1318974	1327969	11.3907	1	1	1	1	1	1
Phocaeicola dorei JR04	NZ_CP046427.1	1413411	1422406	11.3905	1	1	1	1	1	1
Phocaeicola dorei JR05	NZ_CP046428.1	4148891	4157886	11.3905	1	1	1	1	1	1
Phocaeicola dorei CL06T03C03	NZ_CP072246.1	5373924	5382919	11.3898	1	1	1	1	1	1
Phocaeicola dorei CL06T03C03	CP072246.1	5373924	5382919	11.3887	1	1	1	1	1	1
Phocaeicola dorei FSDTA-HCK-B-6	NZ_JABFHS010000003.1	304180	313175	11.3903	1	1	1	1	1	1
Phocaeicola dorei DSM 108974	NZ_JADCKJ010000003.1	253398	262393	11.3903	1	1	1	1	1	1
Phocaeicola dorei D33t1_170424_G7	NZ_JADMOY010000083.1	10623	19618	11.3908	1	1	1	1	1	1
Phocaeicola dorei 1001099B_141217_G4	NZ_JADMSQ010000022.1	68364	77359	11.3908	1	1	1	1	1	1
Phocaeicola dorei D55t1_190419_H8	NZ_JADMWN010000027.1	55198	64193	11.3908	1	1	1	1	1	1
Phocaeicola dorei D31t1_170403_C3	NZ_JADMXX010000003.1	179166	188161	11.3908	1	1	1	1	1	1
Phocaeicola dorei 1001095H_141210_C3	NZ_JADNBC010000002.1	326387	335382	11.3907	1	1	1	1	1	1
Phocaeicola dorei 1001275B_160808_H6	NZ_JADNBX010000004.1	254492	263487	11.3898	1	1	1	1	1	1
Phocaeicola dorei 1001302B_160321_F1	NZ_JADNHW010000005.1	70459	79454	11.3908	1	1	1	1	1	1
Phocaeicola dorei PtFD16M14	NZ_JAFBJC010000008.1	120078	129073	11.3903	1	1	1	1	1	1
Phocaeicola dorei PtFD16P1	NZ_JAFBJD010000008.1	120078	129073	11.3903	1	1	1	1	1	1
Phocaeicola dorei PtFD8M1	NZ_JAFBJE010000001.1	193217	202212	11.3905	1	1	1	1	1	1
Phocaeicola dorei PtFD1P5	NZ_JAFBJF010000018.1	93371	102366	11.3908	1	1	1	1	1	1
Phocaeicola dorei PtFSb8	NZ_JAFBJG010000002.1	268512	277507	11.3905	1	1	1	1	1	1
Phocaeicola dorei PtFSb6	NZ_JAFBJH010000012.1	61281	70276	11.3908	1	1	1	1	1	1
Phocaeicola dorei PtFC1P2	NZ_JAFBJI010000002.1	522840	531835	11.3904	1	1	1	1	1	1
Phocaeicola dorei FDAARGOS_1224	NZ_JAFEKH010000002.1	3121845	3130840	11.3905	1	1	1	1	1	1
Phocaeicola dorei VPI-6598B	NZ_JAGKHS010000080.1	43980	52975	11.3907	1	1	1	1	1	1
Phocaeicola dorei VPI-3776A	NZ_JAGKHT010000043.1	21536	30531	11.3905	1	1	1	1	1	1
Phocaeicola dorei VPI-2277	NZ_JAGKHU010000052.1	21536	30531	11.3905	1	1	1	1	1	1
Phocaeicola dorei MSK.5.10	NZ_JAHOAX010000003.1	143647	152642	11.3904	1	1	1	1	1	1
Phocaeicola dorei MSK.19.36	NZ_JAHOGS010000005.1	89724	98719	11.3904	1	1	1	1	1	1
Phocaeicola dorei MSK.19.12	NZ_JAHOHF010000005.1	89724	98719	11.3904	1	1	1	1	1	1
Phocaeicola dorei DFI.4.132	NZ_JAHONO010000011.1	11213	20208	11.3902	1	1	1	1	1	1
Phocaeicola dorei BJH_81	NZ_JAHYLX010000003.1	21768	30763	11.3901	1	1	1	1	1	1
Phocaeicola dorei BJH_8	NZ_JAHYLZ010000017.1	77795	86790	11.39	1	1	1	1	1	1
Phocaeicola dorei BJH_65	NZ_JAHYML010000017.1	21437	30432	11.3905	1	1	1	1	1	1
Phocaeicola dorei BJH_62	NZ_JAHYMN010000018.1	21437	30432	11.3905	1	1	1	1	1	1
Phocaeicola dorei BJH_58	NZ_JAHYMR010000028.1	53148	62143	11.3905	1	1	1	1	1	1
Phocaeicola dorei BJH_177	NZ_JAHYPM010000003.1	120017	129012	11.3907	1	1	1	1	1	1
Phocaeicola dorei BJH_10	NZ_JAHYRZ010000021.1	48585	57580	11.3903	1	1	1	1	1	1
Phocaeicola dorei DFI.7.13	NZ_JAJCJS010000002.1	93529	102524	11.3908	1	1	1	1	1	1
Phocaeicola dorei DFI.4.157	NZ_JAJCLA010000008.1	104935	113930	11.3902	1	1	1	1	1	1
Phocaeicola dorei DFI.4.143	NZ_JAJCLB010000008.1	57789	66784	11.3902	1	1	1	1	1	1
Phocaeicola dorei DFI.4.131	NZ_JAJCLD010000008.1	57789	66784	11.3902	1	1	1	1	1	1
Phocaeicola dorei DFI.5.24	NZ_JAJCMG010000006.1	106365	115360	11.3905	1	1	1	1	1	1
Phocaeicola dorei DFI.4.144	NZ_JAJCMR010000007.1	104935	113930	11.3902	1	1	1	1	1	1
Phocaeicola dorei DFI.7.53	NZ_JAKNHN010000002.1	142429	151424	11.3908	1	1	1	1	1	1
Phocaeicola dorei DFI.7.63	NZ_JAKNHU010000003.1	93528	102523	11.3908	1	1	1	1	1	1
Phocaeicola dorei 5_1_36/D4	NZ_JH114328.1	82238	91233	11.3902	1	1	1	1	1	1
Phocaeicola dorei	NZ_LR699004.1	2969155	2978150	11.3905	1	1	1	1	1	1
Phocaeicola dorei	NZ_UYXB01000001.1	1139433	1148428	11.3898	1	1	1	1	1	1
Phocaeicola dorei	CP007619.1	812319	821314	11.3904	1	1	1	1	1	1
Phocaeicola dorei	RKBG01000052.1	142492	151487	11.3903	1	1	1	1	1	1
Phocaeicola dorei	JAGZLT010000004.1	319085	328080	11.3905	1	1	1	1	1	1
Phocaeicola dorei	JAJPZV010000531.1	1229	10224	11.3898	1	1	1	1	1	1
Phocaeicola dorei An41	NZ_NFIK01000020.1	50416	59411	11.3906	1	1	1	1	1	1
Phocaeicola dorei An16	NZ_NFKX01000020.1	24559	33554	11.3903	1	1	1	1	1	1
Phocaeicola dorei AF27-18BH	NZ_QRTN01000024.1	37395	46390	11.3905	1	1	1	1	1	1
Phocaeicola dorei AF14-1AC	NZ_QRZL01000016.1	81910	90905	11.3905	1	1	1	1	1	1
Phocaeicola dorei OF04-10BH	NZ_QSCE01000006.1	166714	175709	11.3903	1	1	1	1	1	1
Phocaeicola dorei TM05-24	NZ_QSPO01000004.1	11792	20787	11.3904	1	1	1	1	1	1
Phocaeicola dorei aa_0143	NZ_RCXK01000001.1	123446	132441	11.3907	1	1	1	1	1	1
Phocaeicola dorei RJX1046	NZ_SLTV01000001.1	226157	235152	11.3907	1	1	1	1	1	1
Phocaeicola dorei P8wE9	NZ_VBUO01000001.1	3001650	3010645	11.3903	1	1	1	1	1	1
Phocaeicola dorei BIOML-A1	NZ_VVYY01000001.1	123446	132441	11.3907	1	1	1	1	1	1
Phocaeicola dorei BIOML-A3	NZ_VVYZ01000017.1	81709	90704	11.3907	1	1	1	1	1	1
Phocaeicola dorei BIOML-A4	NZ_VVZA01000017.1	81709	90704	11.3907	1	1	1	1	1	1
Phocaeicola dorei BIOML-A5	NZ_VVZB01000001.1	928680	937675	11.3905	1	1	1	1	1	1
Phocaeicola dorei BIOML-A6	NZ_VVZC01000029.1	28597	36480	7.3328	1	1	1	1	0	0
Phocaeicola dorei BIOML-A7	NZ_VVZD01000017.1	86813	95808	11.3906	1	1	1	1	1	1
Phocaeicola dorei BIOML-A8	NZ_VVZE01000016.1	28597	37592	11.3906	1	1	1	1	1	1
Phocaeicola dorei BIOML-A9	NZ_VVZF01000018.1	28844	37839	11.3906	1	1	1	1	1	1
Phocaeicola dorei BIOML-A10	NZ_VVZG01000013.1	37040	46035	11.3906	1	1	1	1	1	1
Phocaeicola dorei BIOML-A11	NZ_VVZH01000019.1	86786	95781	11.3906	1	1	1	1	1	1
Phocaeicola dorei BIOML-A12	NZ_VVZI01000018.1	86684	95679	11.3906	1	1	1	1	1	1
Phocaeicola dorei BIOML-A13	NZ_VVZJ01000017.1	43161	52156	11.3906	1	1	1	1	1	1
Phocaeicola dorei BIOML-A14	NZ_VVZK01000015.1	88578	97573	11.3906	1	1	1	1	1	1
Phocaeicola dorei BIOML-A15	NZ_VVZL01000017.1	28844	37839	11.3906	1	1	1	1	1	1
Phocaeicola dorei BIOML-A16	NZ_VVZM01000018.1	86981	95976	11.3906	1	1	1	1	1	1
Phocaeicola dorei BIOML-A18	NZ_VVZO01000015.1	184877	193872	11.3906	1	1	1	1	1	1
Phocaeicola dorei BIOML-A19	NZ_VVZP01000018.1	28844	37839	11.3906	1	1	1	1	1	1
Phocaeicola dorei BIOML-A20	NZ_VVZQ01000018.1	29081	38076	11.3906	1	1	1	1	1	1
Phocaeicola dorei BIOML-A21	NZ_VVZR01000016.1	28597	37592	11.3906	1	1	1	1	1	1
Phocaeicola dorei BIOML-A22	NZ_VVZS01000016.1	86786	95781	11.3906	1	1	1	1	1	1
Phocaeicola dorei BIOML-A23	NZ_VVZT01000019.1	28597	37592	11.3906	1	1	1	1	1	1
Phocaeicola dorei BIOML-A24	NZ_VVZU01000017.1	153870	162865	11.3906	1	1	1	1	1	1
Phocaeicola dorei BIOML-A25	NZ_VVZV01000028.1	19160	28155	11.3905	1	1	1	1	1	1
Phocaeicola dorei BIOML-A26	NZ_VVZW01000018.1	87254	96249	11.3906	1	1	1	1	1	1
Phocaeicola dorei MCC060	NZ_WQQY01000012.1	77872	86867	11.3903	1	1	1	1	1	1
Phocaeicola dorei RJX1049	SLTS01000001.1	1630291	1639286	11.3905	1	1	1	1	1	1
Phocaeicola dorei RJX1048	SLTT01000002.1	642306	651301	11.3905	1	1	1	1	1	1
Phocaeicola dorei RJX1052	SLTX01000001.1	1128184	1137179	11.3905	1	1	1	1	1	1
Phocaeicola dorei RJX1051	SLTY01000001.1	1090739	1099734	11.3905	1	1	1	1	1	1
Phocaeicola dorei RJX1050	SLTZ01000001.1	1612309	1621304	11.3905	1	1	1	1	1	1
Phocaeicola dorei RJX1045	SLTW01000001.1	1179210	1188204	8.3036	1	0	1	1	1	1
Phocaeicola dorei CE91-St6	BQOA01000001.1	3234044	3243012	11.3902	1	1	1	1	1	1
Phocaeicola dorei CE91-St7	BQOB01000001.1	3243477	3252445	11.3902	1	1	1	1	1	1
Phocaeicola sp.	JAGNRF010000068.1	241	9236	11.3925	1	1	1	1	1	1
Phocaeicola sp.	JAGNAH010000035.1	4347	12854	9.3653	1	1	1	1	1	0
Phocaeicola sp.	JAGNAU010000002.1	36112	45107	11.3906	1	1	1	1	1	1
Phocaeicola sp. Sa1CVN1	NZ_JACSPP010000075.1	302	9603	11.3427	1	1	1	1	1	1
Proteiniphilum acetatigenes DSM 18083	NZ_KB905699.1	142099	155221	9.1797	1	2	0	1	1	1
Candidatus Alistipes cottocaccae	DXDY01000010.1	17629	26356	11.3467	1	1	1	1	1	1
Bacteroides uniformis PtFD3Pch2	NZ_JAFBJK010000007.1	235209	244204	11.3903	1	1	1	1	1	1
Bacteroides uniformis PtFD3Pch2	NZ_JAFBJK010000004.1	397098	400833	6.0652	0	1	0	1	1	1
Bacteroides uniformis NBRC 113350	AP019724.1	3241531	3245266	6.0651	0	1	0	1	1	1
Bacteroides uniformis NBRC 113350	NZ_AP019724.1	3241531	3245266	6.0651	0	1	0	1	1	1
Bacteroides uniformis 1001275B_160808_C2	NZ_JADNAP010000004.1	178935	182670	6.0652	0	1	0	1	1	1
Bacteroides uniformis D33t1_170424_A6	NZ_JADPFM010000176.1	23991	27726	6.0651	0	1	0	1	1	1
Bacteroides uniformis DFI.4.38	NZ_JAHONI010000001.1	416356	420091	6.0651	0	1	0	1	1	1
Bacteroides uniformis DFI.4.149	NZ_JAHONM010000001.1	36508	40243	6.0651	0	1	0	1	1	1
Bacteroides uniformis DFI.4.97	NZ_JAJCIX010000001.1	553764	557499	6.0651	0	1	0	1	1	1
Bacteroides uniformis DFI.4.120	NZ_JAJCIZ010000001.1	553764	557499	6.0651	0	1	0	1	1	1
Bacteroides uniformis AF17-20	NZ_QRXV01000007.1	64514	68249	6.0656	0	1	0	1	1	1
Bacteroides uniformis AF17-20	QRXV01000007.1	64514	68249	6.0656	0	1	0	1	1	1
Bacteroides uniformis OF04-14	QSCC01000001.1	123549	127284	6.0664	0	1	0	1	1	1
Bacteroides uniformis OF04-14	NZ_QSCC01000001.1	123549	127284	6.0664	0	1	0	1	1	1
Bacteroides uniformis TF07-2	QSRU01000001.1	327543	331278	6.0664	0	1	0	1	1	1
Bacteroides uniformis TF07-2	NZ_QSRU01000001.1	327543	331278	6.0664	0	1	0	1	1	1
Bacteroides uniformis OM04-14BH	NZ_QSUW01000005.1	129713	133448	6.0652	0	1	0	1	1	1
Bacteroides uniformis OM04-14BH	QSUW01000005.1	129713	133448	6.0652	0	1	0	1	1	1
Bacteroides uniformis BIOML-A43	NZ_WCUW01000006.1	114610	118345	6.0662	0	1	0	1	1	1
Bacteroides uniformis BIOML-A43	WCUW01000006.1	114610	118345	6.0662	0	1	0	1	1	1
Bacteroides uniformis BIOML-A49	NZ_WCVC01000018.1	28898	32633	6.0662	0	1	0	1	1	1
Bacteroides uniformis BIOML-A49	WCVC01000018.1	28898	32633	6.0662	0	1	0	1	1	1
Bacteroides uniformis BIOML-A61	NZ_WCVO01000016.1	18097	21832	6.0662	0	1	0	1	1	1
Bacteroides uniformis BIOML-A61	WCVO01000016.1	18097	21832	6.0662	0	1	0	1	1	1
Bacteroides uniformis BIOML-A66	NZ_WCVT01000011.1	21508	25243	6.0662	0	1	0	1	1	1
Bacteroides uniformis BIOML-A66	WCVT01000011.1	21508	25243	6.0662	0	1	0	1	1	1
Bacteroides uniformis BIOML-A67	NZ_WCVU01000017.1	29776	33511	6.0662	0	1	0	1	1	1
Bacteroides uniformis BIOML-A67	WCVU01000017.1	29776	33511	6.0662	0	1	0	1	1	1
Bacteroides uniformis BIOML-A79	NZ_WCWF01000017.1	28979	32714	6.0662	0	1	0	1	1	1
Bacteroides uniformis BIOML-A79	WCWF01000017.1	28979	32714	6.0662	0	1	0	1	1	1
Bacteroides uniformis BIOML-A85	NZ_WCWL01000005.1	93897	97632	6.0662	0	1	0	1	1	1
Bacteroides uniformis BIOML-A85	WCWL01000005.1	93897	97632	6.0662	0	1	0	1	1	1
Bacteroides uniformis AM27-46	QSKL01000001.1	310991	314726	6.0651	0	1	0	1	1	1
Bacteroides uniformis D46t1_190503_E1	NZ_JADMQR010000003.1	253693	257428	6.0655	0	1	0	1	1	1
Bacteroides uniformis	MNQU01000250.1	8731	12466	6.0659	0	1	0	1	1	1
Bacteroides uniformis	NZ_CABKOQ010000012.1	520587	524322	6.0656	0	1	0	1	1	1
Bacteroides uniformis	DQEQ01000019.1	47817	51552	6.0653	0	1	0	1	1	1
Bacteroides uniformis	DLZU01000097.1	18769	21913	4.0561	0	1	0	0	1	1
Bacteroides uniformis	DNEA01000018.1	30569	34304	6.0651	0	1	0	1	1	1
Bacteroides uniformis	DPOW01000026.1	138379	142114	6.0651	0	1	0	1	1	1
Bacteroides uniformis	JAHADL010000007.1	100944	104679	6.0664	0	1	0	1	1	1
Bacteroides uniformis	DYUO01000054.1	29541	33276	6.065	0	1	0	1	1	1
Bacteroides uniformis	JAGZQQ010000026.1	21806	25541	6.0662	0	1	0	1	1	1
Bacteroides uniformis	NZ_CAKOCG010000008.1	93217	96952	6.0649	0	1	0	1	1	1
Bacteroides uniformis 2789STDY5608864	NZ_CYYO01000002.1	171581	175316	6.0656	0	1	0	1	1	1
Bacteroides uniformis CL03T12C37	NZ_CP072255.1	1479987	1483722	6.0653	0	1	0	1	1	1
Bacteroides uniformis CL03T12C37	NZ_JH724268.1	1866694	1870429	6.0653	0	1	0	1	1	1
[truncated: 2,494 more rows]
[truncated: 1 more columns]

## Sheet: Number of strains per species
Number of strains of each species given in the previous sheet
Species	Count
Bacteroides fragilis	987
Phocaeicola vulgatus	552
Bacteroides uniformis	390
Bacteroides thetaiotaomicron	369
Bacteroides ovatus	306
Prevotella copri	232
Bacteroides sp.	186
Phocaeicola dorei	106
Porphyromonas gingivalis	89
Odoribacter splanchnicus	87
Bacteroides caccae	83
Bacteroidales bacterium	83
Bacteroides stercoris	71
Prevotella sp.	58
Bacteroides cellulosilyticus	50
Prevotella intermedia	37
Bacteroides finegoldii	36
Bacteroides faecis	34
Prevotella pallens	32
Porphyromonadaceae bacterium	31
Muribaculaceae bacterium	24
Bacteroidaceae bacterium	24
Porphyromonas sp.	23
Tannerella forsythia	21
Porphyromonas levii	20
Alistipes sp.	20
Apibacter sp.	19
Bacteroidetes bacterium	18
Parabacteroides sp.	15
Prevotella nigrescens	14
Alistipes putredinis	13
Porphyromonas gulae	12
Prevotella oris	11
Butyricimonas virosa	11
Bacteroides xylanisolvens	11
Porphyromonas cangingivalis	10
Phocaeicola coprophilus	10
Odoribacter sp.	10
Butyricimonas sp.	10
Prevotella timonensis	9
Bacteroides heparinolyticus	9
Alloprevotella tannerae	9
Porphyromonas macacae	8
Lentisphaeria bacterium	8
Bacteroides intestinalis	8
Porphyromonas crevioricanis	7
Parabacteroides faecis	7
Capnocytophaga cynodegmi	7
Alloprevotella sp.	7
Tannerella sp.	6
Prevotella oralis	6
Parabacteroides gordonii	6
Paludibacteraceae bacterium	6
Dysgonomonas sp.	6
Capnocytophaga stomatis	6
Candidatus Coprenecus	6
Candidatus Alistipes	6
Bacteroides pyogenes	6
Bacteroides oleiciplenus	6
bacterium	5
Prevotella micans	5
Parabacteroides goldsteinii	5
Chryseobacterium balustinum	5
Butyricimonas faecihominis	5
Prevotella maculosa	4
Prevotella baroniae	4
Porphyromonas endodontalis	4
Porphyromonas canoris	4
Phocaeicola sp.	4
Odoribacteraceae bacterium	4
Gimesia chilikensis	4
Candidatus Cryptobacteroides	4
Butyricimonas synergistica	4
Butyricimonas paravirosa	4
Blastopirellula marina	4
Tannerella serpentiformis	3
Rikenellaceae bacterium	3
Rikenella microfusus	3
Prevotella aurantiaca	3
Porphyromonas uenonis	3
Porphyromonas asaccharolytica	3
Muribaculum sp.	3
Glycocaulis alkaliphilus	3
Dysgonomonas gadei	3
Duncaniella sp.	3
Duncaniella muris	3
Barnesiella sp.	3
Bacteroides gallinaceum	3
Bacteroides congonensis	3
uncultured archaeon	2
uncultured Bacteroides	2
Victivallales bacterium	2
Sanguibacteroides justesenii	2
Prevotella salivae	2
Prevotella ruminicola	2
Prevotella marshii	2
Prevotella illustrans	2
Prevotella buccalis	2
Prevotella bryantii	2
Porphyromonas gingivicanis	2
Porphyromonas circumdentaria	2
Paramuribaculum intestinale	2
Parabacteroides timonensis	2
Flavobacteriaceae bacterium	2
Dysgonomonas capnocytophagoides	2
Chryseobacterium sp.	2
Chryseobacterium limigenitum	2
Chryseobacterium indoltheticum	2
Capnocytophaga felis	2
Candidatus Tidjanibacter	2
Candidatus Phocaeicola	2
Candidatus Amulumruptor	2
Butyricimonas faecalis	2
Blastopirellula cremea	2
Bergeyella cardium	2
Bacteroidia bacterium	2
Bacteroides zoogleoformans	2
Bacteroides zhangwenhongii	2
Bacteroides gallinarum	2
Apibacter mensalis	2
uncultured Prevotella	1
uncultured Dysgonomonas	1
Victivallis lenta	1
Tidjanibacter sp.	1
Sphingobacterium chuzhouense	1
Roseimaritima multifibrata	1
Puteibacter caeruleilacunae	1
Proteiniphilum saccharofermentans	1
Proteiniphilum acetatigenes	1
Prevotella phocaeensis	1
Prevotella melaninogenica	1
Prevotella koreensis	1
Prevotella ihumii	1
Prevotella falsenii	1
Porphyromonas somerae	1
Porphyromonas pasteri	1
Porphyromonas loveana	1
Planctomycetes bacterium	1
Phocaeicola massiliensis	1
Phocaeicola faecicola	1
Phocaeicola abscessus	1
Petrimonas sp.	1
Parabacteroides massiliensis	1
Parabacteroides johnsonii	1
Paludibacter sp.	1
Oscillospiraceae bacterium	1
Olivibacter sp.	1
Millionella massiliensis	1
Marinilabiliaceae bacterium	1
Marinifilum sp.	1
Marinifilum breve	1
Maribellus comscasis	1
Lentisphaerae bacterium	1
Lentimicrobiaceae bacterium	1
Ignavibacteria bacterium	1
Gimesia sp.	1
Geofilum rhodophaeum	1
Flexithrix dorotheae	1
Dysgonomonas alginatilytica	1
Duncaniella freteri	1
Duncaniella dubosii	1
Chryseobacterium hispalense	1
Catenibacterium mitsuokai	1
Carboxylicivirga linearis	1
Candidatus Bacteroides	1
Candidatus Ordinivivax	1
Candidatus Onthomorpha	1
Candidatus Odoribacter	1
Candidatus Butyricimonas	1
Candidatus Bacteroides	1
Butyricimonas vaginalis	1
Bowmanella denitrificans	1
Bacteroidetes oral	1
Bacteroides vulgatus	1
Bacteroides timonensis	1
Bacteroides kribbi	1
Bacteroides koreensis	1
Bacteroides helcogenes	1
Bacteroides dorei	1
Bacteroides coprophilus	1
Bacteroides acidifaciens	1
Aquisphaera sp.	1
Apibacter raozihei	1
Alkaliflexus imshenetskii	1
Alistipes inops	1
Total	4492
